# Supplementary material for: NSPA: characterizing the disease association of multiple genetic interactions at single-subject resolution
Source: Bioinform Adv. 2023 Feb 7;3(1):vbad010. doi: 10.1093/bioadv/vbad010 (PMC9927570; doi:10.1093/bioadv/vbad010)
Supplement: vbad010_Supplementary_Data [file vbad010_supplementary_data.zip]

Archive with 4 entries (3 files):
- vbad010_Supplementary_Data/
- vbad010_Supplementary_Data/Supplementary Materials for NSPA-characterizing the disease association of multiple genetic interactions at single-subject resolution.pdf
- vbad010_Supplementary_Data/Table-S1.xlsx
- vbad010_Supplementary_Data/Table-S3.xlsx
