# Supplementary material for: NSPA: characterizing the disease association of multiple genetic interactions at single-subject resolution
Source: Bioinform Adv. 2023 Feb 7;3(1):vbad010. doi: 10.1093/bioadv/vbad010 (PMC9927570; doi:10.1093/bioadv/vbad010)
Supplement: vbad010_Supplementary_Data [file vbad010_supplementary_data.zip › vbad010_Supplementary_Data/Table-S1.xlsx]

## Sheet: Summary
Table-S1: Results for synthetic dataset
Dataset	Links
GAMETES_Epistasis_2-Way_20atts_0.1H_EDM-1_1.tsv	Link
GAMETES_Epistasis_2-Way_20atts_0.4H_EDM-1_1.tsv	Link
GAMETES_Heterogeneity_20atts_1600_Het_0.4_0.2_50_EDM-2_001.tsv	Link
GAMETES_Heterogeneity_20atts_1600_Het_0.4_0.2_75_EDM-2_001.tsv	Link
GAMETES_Epistasis_2-Way_1000atts_0.4H_EDM-1_EDM-1_1.tsv	Link
GAMETES_Epistasis_3-Way_20atts_0.2H_EDM-1_1.tsv	Link
Note: Feature pairs with interactions are highlighted in yellow.

## Sheet: 2-Way_20atts_0.1H_EDM-1_1
Feature1	Feature2	Information Gain	Mutual information
P1	P2	0.131469	0.132573
N6	N10	0.00782506	0.00955264
N13	N17	0.00721592	0.00942962
N7	N15	0.0062436	0.00820212
N0	N3	0.00609918	0.00743228
N5	N15	0.00559234	0.00677671
N0	N5	0.00549144	0.00611925
N7	N8	0.00540093	0.00696111
N7	N13	0.00530428	0.00765497
N10	N12	0.00518616	0.00586332
N5	N7	0.00497586	0.00678498
N0	N14	0.00488441	0.00528675
N3	N12	0.00474694	0.00627962
N1	N3	0.00458596	0.00594696
N14	P1	0.00450603	0.00496649
N12	P2	0.00434979	0.00559494
N15	N16	0.00433573	0.00501771
N0	N2	0.00433271	0.00626604
N10	N17	0.00421838	0.00574027
N1	N10	0.00401517	0.00452064
N9	N16	0.00398761	0.00437984
N0	N11	0.00385327	0.00470824
N2	N7	0.00373555	0.00685019
N6	N11	0.00369751	0.00580249
N4	N15	0.00365373	0.00461051
N11	N15	0.00327747	0.004689
N3	N4	0.00324364	0.0047563
N5	P2	0.00317083	0.00462355
N8	N14	0.00314356	0.0037041
N15	N17	0.00310696	0.0049285
N3	N11	0.00306663	0.00503403
N0	N17	0.0030414	0.00430638
N3	N14	0.00294138	0.00445615
N11	P1	0.00289186	0.00380496
N5	N10	0.00274897	0.00363369
N16	N17	0.00274744	0.00391719
N4	N16	0.00271935	0.00302434
N2	N5	0.0026923	0.00503278
N3	N5	0.00262731	0.00436756
N2	N3	0.00261979	0.00566556
N4	N13	0.00258023	0.00392917
N1	N7	0.00250161	0.00393148
N8	N11	0.00249814	0.00351132
N7	N17	0.00245615	0.00490244
N15	P2	0.00244369	0.00404582
N6	N8	0.00244079	0.00406967
N6	N16	0.0023599	0.00373534
N2	N17	0.00235913	0.00533678
N3	N13	0.0023495	0.00463132
N10	N14	0.00232842	0.00298766
N1	N13	0.00231947	0.00351675
N4	N6	0.00231001	0.00396024
N10	N11	0.0022565	0.00336837
N5	N16	0.00218077	0.00271335
N12	N15	0.002177	0.00315381
N9	N14	0.00212458	0.00279371
N16	P1	0.00211269	0.00229624
N10	P1	0.00209235	0.00262805
N6	P1	0.00206935	0.00359815
N1	N15	0.0020585	0.00286362
N5	N8	0.00205467	0.00284069
N12	P1	0.00205354	0.00253191
N7	N16	0.00203994	0.00334668
N6	N9	0.00203914	0.00377661
N5	P1	0.00200019	0.00268613
N4	P1	0.00195574	0.00241409
N5	N6	0.0019317	0.00380953
N12	N14	0.00192305	0.00252496
N1	N9	0.00188959	0.00240495
N8	N9	0.00182154	0.00246721
N0	N16	0.00176483	0.00189026
N0	N1	0.00176	0.00200856
N11	N14	0.00175615	0.00279279
N4	N12	0.00175384	0.00235364
N3	N17	0.00174871	0.00412613
N2	N9	0.00174856	0.00394869
N1	N17	0.00174852	0.0030414
N15	P1	0.00174694	0.00258229
N4	N7	0.00173762	0.00331915
N7	N9	0.00169082	0.00335959
N14	N16	0.00168031	0.00198741
N6	N15	0.00167137	0.0036986
N0	N15	0.00166677	0.002444
N6	N13	0.00165063	0.00407002
N5	N11	0.00164591	0.00290803
N0	N4	0.00161174	0.00201196
N1	N5	0.00158314	0.00223885
N3	N6	0.00156513	0.00414824
N13	N16	0.00155159	0.00262573
N6	N12	0.00154473	0.00321499
N0	P1	0.0015179	0.00179669
N12	N13	0.00151578	0.00288475
N11	N13	0.00148899	0.00329268
N3	N7	0.00148189	0.0039963
N17	P1	0.00147818	0.00280129
N1	N11	0.00146348	0.00234635
N7	N10	0.00145504	0.00311391
N3	N16	0.0014437	0.00268156
N7	P1	0.00143967	0.00289976
N0	N8	0.00143403	0.0018129
N2	N12	0.00142852	0.00356143
N8	P2	0.00142603	0.00262981
N9	N13	0.0014257	0.00286188
N4	P2	0.00138871	0.00261384
N0	N7	0.00137342	0.00277539
N1	N14	0.00137325	0.00180349
N11	N12	0.00135557	0.00241013
N0	N12	0.00133211	0.00175236
N17	P2	0.00131181	0.0034017
N5	N9	0.00129725	0.00219186
N8	N13	0.00128392	0.00261151
N9	N15	0.00127594	0.00231996
N9	N10	0.00127286	0.00201723
N6	P2	0.00125857	0.00355415
N14	P2	0.00123978	0.00246701
N3	N10	0.00123341	0.00282341
N7	N11	0.00121883	0.0032551
N1	N8	0.00121302	0.00161979
N0	N9	0.00119695	0.00168441
N7	N14	0.00118202	0.00276566
N9	N11	0.00118176	0.00230353
N2	N6	0.00116665	0.00434999
N6	N17	0.00116636	0.00368135
N5	N12	0.00116532	0.00199271
N5	N17	0.00115675	0.00282889
N2	N15	0.00115238	0.00364227
N4	N5	0.00113498	0.00194235
N13	N15	0.00113367	0.00285961
N4	N9	0.00110699	0.00177401
N9	N12	0.00107545	0.00176249
N7	N12	0.00107354	0.00267509
N3	N9	0.00102981	0.00262971
N12	N17	0.00102695	0.00249152
N2	N4	0.00101794	0.00313083
N4	N8	0.00101703	0.00157546
N16	P2	0.000983191	0.00193352
N1	P2	0.000951469	0.00202494
N9	P2	0.000949228	0.0022616
N2	N8	0.000943724	0.00303526
N8	N16	0.000942359	0.00122599
N3	P2	0.000936645	0.00309465
N1	N12	0.000917294	0.00136544
N10	P2	0.000881431	0.0021839
N8	N17	0.000879315	0.0023025
N8	N10	0.000868868	0.00150464
N13	P2	0.000865337	0.00285963
N7	P2	0.000847891	0.00307477
N1	N6	0.000841628	0.0023402
N1	N2	0.000836294	0.00279753
N2	N13	0.000832488	0.00371454
N14	N15	0.000829819	0.00178871
N1	N4	0.000826261	0.00125438
N3	P1	0.000789264	0.00218049
N8	P1	0.00077946	0.00121645
N5	N13	0.000760743	0.00233728
N11	N17	0.000759914	0.0026592
N2	P1	0.000750308	0.00274176
N2	N11	0.000733835	0.00330147
N8	N15	0.00070806	0.00164349
N9	N17	0.000677175	0.00220896
N13	P1	0.000657453	0.00188496
N3	N15	0.000620916	0.00251057
N10	N16	0.000615246	0.000997579
N0	N13	0.000615064	0.00178445
N10	N15	0.000608617	0.00164274
N13	N14	0.00060435	0.0019554
N10	N13	0.000592994	0.00201928
N3	N8	0.000591418	0.00208272
N4	N14	0.000578774	0.00116066
N14	N17	0.000558909	0.00200556
N6	N14	0.000554145	0.00220649
N1	N16	0.000528856	0.000682185
N4	N10	0.000519857	0.00117698
N11	P2	0.000507618	0.00218749
N2	N14	0.000500759	0.00261576
N1	P1	0.000499599	0.000806288
N2	N10	0.000470089	0.00266032
N11	N16	0.00045722	0.00121695
N2	N16	0.000391043	0.00222914
N2	P2	0.000302762	0.003061
N0	N6	0.000287752	0.00175842
N4	N11	0.000249621	0.00128415
N12	N16	0.000249312	0.000574321
N5	N14	0.000248489	0.00105797
N0	P2	0.000144764	0.00119033
N6	N7	0.000121687	0.00277366
N9	P1	4.5242e-05	0.000590829
N0	N10	4.3215e-05	0.000520783
N4	N17	1.5684e-05	0.00146023
N8	N12	-4.666e-06	0.000573787

## Sheet: 2-Way_20atts_0.4H_EDM-1_1
Feature1	Feature2	Information Gain	Mutual information
P1	P2	0.383455	0.384106
N8	P2	0.00650562	0.00695053
N8	N14	0.00591377	0.00642737
N3	N15	0.00470748	0.0049825
N2	N14	0.00444212	0.00484915
N2	N11	0.00442605	0.005896
N3	N7	0.00441893	0.00464284
N6	N17	0.0043866	0.00510606
N11	N16	0.00432686	0.00611278
N5	N8	0.00429686	0.0054153
N1	N14	0.00427674	0.00603519
N9	N14	0.00414626	0.00590417
N1	N2	0.00414418	0.00610956
N1	N5	0.00410842	0.00647171
N4	N16	0.00380609	0.00573134
N2	N15	0.00375006	0.00417064
N12	P2	0.00363326	0.00376722
N0	N7	0.00361351	0.00380172
N5	N11	0.00361148	0.00547933
N4	P1	0.00358605	0.00550784
N5	P2	0.00348709	0.00422335
N6	P1	0.00346125	0.00412468
N1	N12	0.00332471	0.00508572
N5	N16	0.00329603	0.00462389
N2	N4	0.00323603	0.00484529
N12	N16	0.00320796	0.00393352
N7	N12	0.00318923	0.00335432
N16	P1	0.00315203	0.00439451
N2	P1	0.0031476	0.00407409
N9	N17	0.0030155	0.00534891
N5	P1	0.00301417	0.00433858
N5	N14	0.00300537	0.00381031
N11	P1	0.00295743	0.0047399
N6	N8	0.00293554	0.00339301
N14	N17	0.00281859	0.00359418
N11	P2	0.00280827	0.00400259
N11	N14	0.00277186	0.00403487
N4	N5	0.00276684	0.004774
N3	N12	0.00275377	0.00301779
N6	N12	0.00274221	0.00288872
N16	P2	0.00269924	0.00335357
N14	N16	0.00267028	0.00339329
N5	N17	0.00264958	0.00403002
N6	N9	0.00264495	0.00434673
N7	N13	0.00262232	0.00451641
N0	N6	0.00260888	0.00277851
N4	N7	0.00259768	0.00396245
N9	N15	0.0025786	0.00435006
N8	N12	0.00257799	0.00309414
N5	N7	0.00255376	0.00332115
N5	N12	0.00241786	0.00322535
N8	N16	0.00233616	0.00337268
N15	P1	0.00229286	0.00302597
N1	N4	0.00227907	0.00523975
N9	N12	0.00217919	0.00393965
N9	P2	0.00217566	0.00386489
N15	P2	0.00215234	0.0022973
N2	N5	0.00208425	0.00309613
N4	N12	0.00205736	0.00346224
N1	N16	0.00202237	0.00430374
N3	P1	0.00199118	0.00277211
N0	N9	0.00197207	0.00375565
N4	N17	0.00195012	0.00392794
N12	N17	0.00188603	0.00266417
N7	N8	0.0018848	0.00236084
N3	N16	0.00186181	0.0026462
N7	N17	0.00182362	0.00256165
N9	N11	0.00178983	0.00461065
N1	N8	0.00178709	0.00385905
N12	P1	0.00177462	0.00249673
N8	N17	0.00175601	0.0028451
N7	P1	0.00175474	0.00243675
N7	N10	0.00175172	0.00182452
N2	N7	0.0017366	0.00210607
N4	N13	0.00172317	0.00485704
N4	N14	0.00171736	0.00311968
N8	N15	0.00170238	0.00222953
N6	N14	0.00169433	0.00183829
N0	N15	0.00168932	0.00192863
N4	N10	0.00166597	0.00297856
N1	N6	0.00166346	0.00336578
N7	N15	0.00163655	0.00181264
N1	N7	0.00162394	0.00334483
N0	N12	0.00161959	0.00184791
N1	N9	0.0014956	0.00481187
N8	N9	0.00148246	0.00355388
N1	N3	0.0014753	0.00329512
N2	N16	0.00146922	0.00239917
N9	N16	0.00144092	0.00372175
N6	N16	0.00143363	0.0021005
N1	N11	0.00140679	0.00422815
N12	N15	0.00138784	0.00160404
N15	N16	0.00134487	0.00208143
N5	N15	0.00134339	0.00216189
N3	N10	0.00131033	0.00148205
N5	N9	0.00129656	0.00365932
N7	N16	0.00126003	0.00194549
N17	P2	0.0012541	0.00196101
N11	N17	0.00124664	0.00308514
N0	N8	0.0012327	0.00177197
N10	N11	0.00123245	0.00240572
N1	N17	0.00122791	0.00356185
N9	P1	0.00122665	0.00350403
N7	N14	0.00121492	0.00137745
N3	N6	0.00121309	0.00141842
N14	N15	0.00119593	0.00140958
N2	N6	0.00116692	0.00151781
N7	P2	0.00115674	0.00125059
N5	N6	0.00115034	0.00189914
N7	N9	0.00114636	0.00286671
N3	N11	0.0011427	0.00246707
N3	N8	0.00112485	0.00169982
N2	N9	0.00112155	0.0030864
N0	N5	0.00110448	0.00193509
N3	N14	0.00109998	0.00136144
N0	N2	0.00107692	0.00150962
N4	N8	0.00106696	0.00278279
N3	N17	0.00105205	0.00188901
N0	P1	0.00103501	0.00178025
N1	P2	0.00103115	0.00272092
N3	P2	0.00102099	0.00121377
N0	N1	0.00101406	0.00279818
N16	N17	0.000989129	0.00228764
N8	N11	0.000981431	0.00255794
N12	N14	0.000975811	0.00117846
N10	N16	0.000955369	0.00158864
N3	N9	0.000954208	0.00277349
N3	N5	0.000924112	0.00179042
N2	N12	0.000921651	0.00133124
N8	P1	0.000908661	0.00194173
N4	N11	0.000904785	0.00337002
N4	N15	0.000901178	0.00231705
N6	P2	0.000897673	0.000972949
N13	P1	0.000864147	0.00331526
N5	N13	0.000840998	0.00337749
N7	N11	0.000829645	0.0020551
N13	N14	0.000796445	0.00272808
N2	N8	0.000768733	0.00148927
N2	N17	0.000768268	0.00175079
N6	N13	0.000762467	0.00263798
N13	P2	0.000732763	0.00259572
N9	N10	0.000729919	0.00239809
N6	N10	0.000729625	0.000783847
N2	N10	0.000699463	0.00101676
N17	P1	0.000687535	0.00198259
N3	N4	0.000669962	0.00213366
N8	N13	0.000656684	0.00290183
N1	N15	0.000649763	0.00242177
N13	N15	0.000617534	0.00256273
N9	N13	0.000607353	0.00409681
N11	N12	0.000589978	0.00185554
N3	N13	0.000577219	0.00257023
N4	P2	0.000557711	0.00189135
N5	N10	0.000536896	0.0012521
N4	N9	0.000520945	0.00348109
N6	N15	0.00050957	0.000667082
N0	N17	0.000478364	0.00127962
N11	N15	0.000477988	0.00175454
N1	P1	0.00046355	0.00274147
N15	N17	0.000431897	0.00122104
N6	N11	0.000429765	0.00163664
N1	N10	0.000419959	0.00208867
N14	P1	0.000401209	0.00112077
N10	P1	0.00039702	0.00102684
N6	N7	0.000387109	0.000493514
N14	P2	0.000380734	0.000512142
N0	P2	0.000346951	0.000504029
N10	N15	0.000344867	0.000468775
N0	N14	0.000320872	0.000546634
N4	N6	0.000316515	0.0016627
N10	N17	0.000287877	0.00097373
N10	N13	0.000264826	0.00210673
N2	N3	0.000258491	0.000726891
N10	P2	0.000247902	0.000289574
N0	N11	0.000236376	0.00152505
N10	N12	0.000220197	0.000333108
N0	N13	0.000213623	0.00217094
N0	N16	0.000200713	0.000949395
N12	N13	0.000185202	0.0021194
N13	N17	0.000181428	0.00268857
N8	N10	0.000180105	0.000603965
N13	N16	0.000161601	0.00261616
N10	N14	0.000125662	0.000236017
N0	N3	9.5303e-05	0.000382438
N11	N13	5.1291e-05	0.00304585
N2	P2	5.0308e-05	0.000388652
N2	N13	2.3284e-05	0.00216186
N0	N4	2.0931e-05	0.00144892
N0	N10	1.86e-06	0.000137886
N1	N13	-8.0945e-05	0.00340905

## Sheet: 20atts_1600_Het_0.4_0.2_50_EDM
Feature1	Feature2	Information Gain	Mutual information
M1P0	M1P1	0.1049	0.106028
M0P0	M0P1	0.104435	0.105651
N13	M0P1	0.0099197	0.013648
N4	N12	0.00862109	0.00895275
N1	N10	0.00497279	0.00549948
N5	M1P0	0.00470154	0.00515202
N1	N13	0.00469556	0.00778834
N4	N15	0.00466278	0.00598599
N1	M0P0	0.00462985	0.00520971
N3	N14	0.00421768	0.00537459
N1	N6	0.00363366	0.00427796
N8	N13	0.00360556	0.00685733
N4	M0P1	0.0035604	0.0047584
N1	N14	0.00346226	0.00494764
M0P1	M1P1	0.00345323	0.00549898
N0	M1P0	0.00337735	0.00424781
N8	M1P0	0.00330323	0.00413987
N1	N7	0.00325903	0.00533109
N1	N2	0.00323882	0.00383723
M0P0	M1P1	0.00318764	0.00421821
N0	N8	0.00302808	0.00433937
M0P1	M1P0	0.00294086	0.00425406
N10	N12	0.00288531	0.00318121
N9	N12	0.0028588	0.00330662
N6	N9	0.00285587	0.0032193
N11	N13	0.00285259	0.0075097
N7	N15	0.00282172	0.00565454
N2	N15	0.00281909	0.00417826
N14	M0P1	0.00280986	0.00493078
N12	M0P1	0.00272705	0.0040913
N9	M1P0	0.00272456	0.00312135
N4	N7	0.00270324	0.00437826
N10	N15	0.00266672	0.00395418
N0	M1P1	0.00263809	0.00424111
N0	N3	0.0026294	0.00345323
N6	N7	0.00260421	0.00436108
N0	N5	0.00260167	0.0035268
N7	M1P0	0.0024303	0.00422052
N14	M0P0	0.00242061	0.00352635
N5	N12	0.00237812	0.00287964
N0	N6	0.00234544	0.00318255
N9	N14	0.00233756	0.00354206
N5	N6	0.00232149	0.00273862
N8	N10	0.0023185	0.00300418
N4	N13	0.00230957	0.00500531
N12	M1P0	0.00230926	0.00275612
N3	N12	0.00229746	0.00269769
N11	N15	0.00229663	0.00558121
N4	N14	0.00229535	0.00338369
N3	N6	0.00220044	0.00251628
N7	N8	0.00217583	0.00440687
N2	N3	0.00216125	0.00243119
N1	N4	0.00211297	0.00267542
N0	N2	0.00211119	0.00290241
N4	N8	0.00209405	0.00281549
N1	N5	0.00209081	0.00282312
N14	M1P0	0.00205754	0.00326108
N9	N10	0.00204342	0.00228924
N15	M0P0	0.00203199	0.00337262
N7	N9	0.0020041	0.00379528
N6	N14	0.00199004	0.00316023
N8	N14	0.00196607	0.00361044
N3	N10	0.0019642	0.00216243
N6	N15	0.0019085	0.00331356
N1	M0P1	0.0018884	0.00348344
N4	N9	0.00187369	0.00215527
N1	N11	0.00186238	0.0043862
N6	M0P0	0.00186138	0.00212605
N0	N13	0.00183834	0.00512392
N15	M0P1	0.00183536	0.00419116
N8	M1P1	0.00183064	0.00339984
N5	M0P1	0.0018289	0.00319676
N10	N13	0.00181017	0.00447015
N5	N8	0.00178204	0.00267335
N10	M1P0	0.00178081	0.00202567
N0	N9	0.00176116	0.00263258
N5	N13	0.00175209	0.0046177
N1	N15	0.00174843	0.00346868
N5	N15	0.00171516	0.00320824
N7	N14	0.00170876	0.0043067
N13	N14	0.00170831	0.00532697
N8	N9	0.00169287	0.00253048
N3	M1P1	0.00168249	0.00276423
N4	M1P1	0.0016646	0.00267777
N2	N5	0.00166311	0.00203435
N3	N5	0.00164624	0.00205009
N8	M0P1	0.00163161	0.00338564
N2	M0P1	0.00161296	0.00284692
N10	N14	0.00158644	0.00263902
N6	N13	0.00155507	0.00433266
N1	N9	0.00153024	0.00220885
N2	N6	0.00151824	0.00180146
N2	M1P1	0.00151469	0.00256382
N7	N10	0.00149325	0.00313251
N4	M0P0	0.00147033	0.00165315
N5	N7	0.00146696	0.00331184
N4	N11	0.00145515	0.00358193
N3	N8	0.00145003	0.00224004
N11	N14	0.00143094	0.00448064
N0	N12	0.0014117	0.0023332
N15	M1P0	0.00137979	0.00281821
N5	N11	0.00137636	0.00367301
N10	M0P1	0.00137629	0.00253853
N12	M1P1	0.00137457	0.00255398
N3	N15	0.00137002	0.00276181
N5	M0P0	0.00134857	0.00170126
N9	M0P0	0.00128708	0.00158606
N2	N14	0.001287	0.0024113
M0P0	M1P0	0.00127815	0.00157617
N2	N9	0.00126476	0.0015823
N14	N15	0.00124967	0.0034958
N0	N15	0.00123182	0.00314488
N1	N8	0.00121472	0.0023332
N0	N1	0.00121409	0.00236639
N14	M1P1	0.00117053	0.00310662
N8	N12	0.00116152	0.00204921
N9	M1P1	0.00114987	0.00227921
N0	M0P1	0.00114958	0.00293742
N8	N15	0.00113514	0.00301438
N9	M0P1	0.00112432	0.00243848
N8	M0P0	0.00109112	0.00182997
N5	M1P1	0.00107656	0.00225959
N1	N12	0.00107237	0.00180107
N12	N13	0.00106978	0.00393176
N9	N11	0.00106639	0.00330933
N3	N13	0.00106205	0.00382636
N3	M0P0	0.00105764	0.00130903
N1	M1P1	0.00105552	0.00246573
N12	N14	0.00105329	0.00230787
N4	M1P0	0.00104604	0.00132666
N0	N7	0.00104225	0.00330711
N3	N7	0.00101721	0.0027608
N7	N11	0.0010157	0.00465209
N7	M1P1	0.00101158	0.00353436
N2	N10	0.00100666	0.00117228
N0	N10	0.000983246	0.00170275
N11	M1P1	0.000982343	0.00395688
N12	M0P0	0.000928583	0.00127765
N6	N8	0.000917639	0.00172093
N10	N11	0.000870165	0.00296119
N6	M1P0	0.00083975	0.00120222
N5	N14	0.00083165	0.00208985
N0	N14	0.0007953	0.00247348
N3	N4	0.000788001	0.00102198
N0	M0P0	0.000772865	0.00154553
N13	M1P1	0.000764759	0.00430826
N9	N13	0.000760722	0.00357263
N5	N10	0.000736565	0.00103609
N4	N10	0.000724581	0.000854237
N6	N10	0.000674577	0.000886083
N6	N12	0.000664726	0.00107823
N2	M1P0	0.000645715	0.000962292
N9	N15	0.000620481	0.00205986
N11	M1P0	0.00061585	0.00285783
N7	M0P1	0.00061111	0.00331871
N3	N9	0.000601812	0.000951959
N6	M1P1	0.000600176	0.0016952
N1	M1P0	0.000542642	0.0012203
N12	N15	0.000539256	0.00202871
N13	M0P0	0.000530335	0.00324348
N4	N5	0.000508691	0.000843968
N4	N6	0.00048083	0.000728092
N0	N4	0.000479534	0.00123479
N2	N8	0.000472468	0.00122987
N7	N12	0.000471056	0.00231232
N6	M0P1	0.000423605	0.00170345
N10	M0P0	0.000411764	0.000558827
N0	N11	0.000404566	0.00312119
N2	N12	0.000394934	0.000762549
N13	M1P0	0.000387504	0.00319845
N3	M1P0	0.000383743	0.000732931
N3	N11	0.000383144	0.00257849
N1	N3	0.000372493	0.00100352
N7	M0P0	0.000369343	0.00206177
N5	N9	0.000345765	0.000797207
N7	N13	0.00032991	0.00453525
N13	N15	0.000297566	0.00415111
N2	N7	0.000237433	0.00194841
N11	M0P1	0.000130078	0.00328944
N2	M0P0	0.000114597	0.000333377
N10	M1P1	9.1134e-05	0.00106855
N3	M0P1	8.5372e-05	0.00135194
N15	M1P1	5.9543e-05	0.00223052
N11	N12	5.4015e-05	0.00234704
N8	N11	5.3815e-05	0.00273662
N11	M0P0	4.9168e-05	0.00219335
N2	N4	4.8105e-05	0.000249476
N2	N13	2.6271e-05	0.00275797
N6	N11	-2.538e-06	0.00220609
N2	N11	-5.082e-06	0.00215766

## Sheet: 20atts_1600_Het_0.4_0.2_75_EDM
Feature1	Feature2	Information Gain	Mutual information
M0P0	M0P1	0.192987	0.193667
M1P0	M1P1	0.0211716	0.0221224
N2	N7	0.00655383	0.0095263
N13	M0P1	0.0064115	0.00669973
N2	N15	0.00620514	0.0101338
N5	M0P1	0.00567097	0.00593728
N4	N11	0.00496672	0.00533551
N7	N12	0.00493326	0.00623349
N0	N11	0.00478413	0.00588838
N3	N4	0.00476284	0.00568825
N5	N11	0.00469217	0.00496231
N14	M0P0	0.00466604	0.00542134
N6	M0P0	0.00462599	0.0062531
N0	N13	0.00454147	0.0058655
N15	M0P1	0.00450384	0.00562011
N7	N9	0.00435353	0.00581864
N3	N5	0.00415903	0.00498578
N9	N10	0.004085	0.00608408
N1	M1P0	0.00401788	0.00489011
N10	N15	0.00373955	0.00548523
N5	N9	0.00373932	0.0053107
N0	N3	0.00356681	0.00522768
N15	M0P0	0.00349139	0.00522394
N0	N15	0.0034413	0.00559338
N3	N11	0.00338845	0.00401734
N1	N4	0.00335865	0.00420482
N1	N13	0.00334803	0.00411745
N10	M1P1	0.00333783	0.0045917
N5	N10	0.00333393	0.00422964
N4	M1P1	0.00332365	0.00424847
N3	N7	0.00330154	0.00402203
N4	N13	0.00322341	0.00381198
N1	N7	0.00319076	0.003832
N3	N10	0.00314878	0.00440324
N7	M1P0	0.00313668	0.00362314
N6	M1P0	0.0031173	0.00445455
N12	N13	0.00293412	0.00436253
N13	M0P0	0.00290721	0.0038117
N1	N10	0.00284127	0.00401649
N2	M0P1	0.00283963	0.00571667
N10	N12	0.00282116	0.00465536
N2	N9	0.00275294	0.00693504
N0	N12	0.00274906	0.00498967
N8	N10	0.00274506	0.00380455
M0P0	M1P0	0.00272309	0.0037304
N6	N9	0.00269419	0.00501009
N12	N14	0.00267415	0.00395337
N11	N13	0.00257051	0.00286255
N1	N9	0.0025227	0.00437358
N5	N14	0.00250254	0.00284327
N10	N11	0.00248714	0.00318497
N13	M1P1	0.00245024	0.00329832
N5	N13	0.00241609	0.00290601
N9	N11	0.00230683	0.00368033
N3	M0P0	0.00222595	0.00346728
N7	M1P1	0.00220987	0.00292978
N14	N15	0.00218675	0.00337744
N14	M0P1	0.00217489	0.00231392
N6	N11	0.0021707	0.00318536
N9	N15	0.00213906	0.0045604
N9	N14	0.00213625	0.00358033
N10	N13	0.00208815	0.00300577
N13	M1P0	0.0020867	0.00270133
N4	M0P1	0.00200317	0.00236814
N7	N13	0.00198454	0.00236819
M0P1	M1P1	0.00197843	0.00260291
N13	N15	0.00195384	0.00329371
N8	N12	0.00194812	0.00351839
N1	N5	0.0019358	0.00268331
N2	M0P0	0.00191523	0.00540854
N11	N14	0.00190764	0.00205049
N12	M1P1	0.00189683	0.00366149
N1	N15	0.00188941	0.00348689
N10	M1P0	0.00185273	0.00287316
N4	N12	0.00185217	0.00335732
N7	N11	0.00184847	0.00201234
N4	M1P0	0.00183799	0.00252937
N4	N9	0.0018217	0.00349173
N2	N5	0.00180168	0.00488042
N3	M0P1	0.0017995	0.00242456
N0	N4	0.00176171	0.00316248
N9	M0P0	0.00174372	0.00372967
N3	N9	0.00173531	0.00366543
N9	N12	0.00169151	0.00420137
N5	N12	0.00165324	0.00305974
M0P0	M1P1	0.00165246	0.00289321
N1	N12	0.00162651	0.00331251
N15	M1P0	0.00160566	0.00304835
N4	N7	0.00160291	0.00206331
N0	N7	0.00155994	0.0027558
N2	N4	0.0015314	0.00470879
N7	M0P1	0.001526	0.00168604
N10	M0P1	0.00150518	0.0021992
N7	M0P0	0.00150196	0.00227828
N7	N14	0.00149054	0.001725
N2	N10	0.00148857	0.00499501
N11	M0P0	0.00148035	0.00216507
N12	M0P1	0.00147614	0.00268095
N0	N9	0.00146325	0.00386873
N4	N15	0.00145118	0.00286781
N3	N6	0.00144267	0.00301394
N1	N2	0.00144244	0.00480068
N2	N14	0.00137306	0.00432451
N13	N14	0.00136928	0.00173191
N6	N13	0.00135739	0.00259183
N5	M1P1	0.00133884	0.00216502
N12	N15	0.00133783	0.0035943
N0	M1P1	0.00131682	0.00297711
N11	M1P1	0.00131415	0.00194245
N2	N6	0.00130729	0.00513055
N0	N10	0.00128979	0.00301961
N2	N3	0.00127852	0.004716
N9	M0P1	0.00126422	0.0026339
N6	N10	0.00125075	0.00289098
N6	M1P1	0.00125053	0.00282123
N11	M1P0	0.00123626	0.00163111
N0	M0P0	0.00121798	0.00293468
N0	M0P1	0.00119122	0.00229165
N10	N14	0.00119044	0.00195887
N2	N11	0.00116501	0.00404587
N11	N15	0.00116448	0.00228458
N0	N1	0.00115319	0.00273481
N12	M1P0	0.00115252	0.00268373
N4	M0P0	0.00110819	0.00208943
N8	N11	0.00110248	0.0015364
N2	M1P1	0.00108631	0.00452321
N5	M1P0	0.00107866	0.00167139
N7	N15	0.00106109	0.00227279
N0	M1P0	0.0010537	0.00248053
N10	M0P0	0.00104101	0.00235131
N0	N2	0.00103416	0.00494701
N5	M0P0	0.00101093	0.00189352
N3	N8	0.00100827	0.0019988
N12	M0P0	0.00100478	0.00282586
N1	M1P1	0.00100364	0.00210932
N11	N12	0.000994451	0.00220308
N8	M1P0	0.000975457	0.00173196
N5	N7	0.00096792	0.00132967
N8	M1P1	0.000924256	0.0019142
N8	N9	0.000911946	0.00264709
N6	N15	0.000895133	0.00295763
N6	M0P1	0.000887601	0.00189844
N3	N15	0.00084961	0.00252633
N3	N12	0.000839216	0.00260446
N1	N8	0.000805411	0.0017167
N3	M1P1	0.000784643	0.00196956
N9	M1P0	0.000780627	0.00247672
N3	N14	0.00076201	0.00146148
N1	N3	0.000751694	0.00185795
N6	N7	0.000744672	0.00185094
N6	N8	0.000742049	0.00211836
N8	M0P0	0.000720875	0.00176724
N11	M0P1	0.000715364	0.000783805
N6	N12	0.000706371	0.00285739
N4	N6	0.000701976	0.00201316
N2	M1P0	0.00066739	0.00387084
N1	M0P1	0.000665418	0.00121124
N3	M1P0	0.000659533	0.001611
N2	N8	0.000656634	0.00389915
N1	M0P0	0.000655671	0.00181777
N0	N5	0.000655094	0.00195722
N5	N15	0.000653584	0.00197156
N9	N13	0.000647625	0.0022409
N5	N6	0.000639447	0.00185198
N15	M1P1	0.000606118	0.00228225
N0	N14	0.000597242	0.00177208
N4	N10	0.000574887	0.00156925
N6	N14	0.000539948	0.00162519
N3	N13	0.000514373	0.00136303
N7	N10	0.000505837	0.00129528
N1	N6	0.000495403	0.00198744
N1	N11	0.000492852	0.00104249
N8	M0P1	0.00046667	0.00089676
N4	N14	0.00042001	0.000859389
M0P1	M1P0	0.000360858	0.000751887
N0	N6	0.000341094	0.00238774
N14	M1P0	0.000325338	0.000790778
N8	N14	0.000321544	0.000826044
N4	N8	0.000308076	0.00103852
N0	N8	0.000273988	0.00173988
N4	N5	0.000257219	0.000823886
N2	N12	0.000214648	0.00423187
N5	N8	0.000194931	0.000826719
N2	N13	0.000188797	0.00328944
N8	N15	0.000186543	0.00166829
N14	M1P1	0.000139842	0.00083873
N1	N14	0.000107088	0.000727318
N8	N13	2.2762e-05	0.000676453
N7	N8	1.3266e-05	0.000538784
N9	M1P1	-4.3904e-05	0.00188563

## Sheet: 2-Way_1katts_0.4H_EDM-1_EDM-1_1
Feature1	Feature2	Information Gain	Mutual information
P1	P2	0.371669	0.373257
N86	N438	0.0141837	0.0148418
N138	N770	0.0139724	0.0151889
N414	N537	0.0137183	0.0150595
N836	N964	0.0127943	0.0152214
N166	N596	0.0127488	0.0160965
N160	N587	0.0125691	0.0140743
N62	N829	0.0125271	0.0142505
N96	N760	0.0125172	0.0133648
N550	N768	0.0124768	0.0132067
N371	N782	0.0123866	0.0142988
N351	N987	0.0123252	0.0149773
N121	N661	0.012231	0.013622
N83	N731	0.0122225	0.0129694
N485	N686	0.0118218	0.0124904
N26	N871	0.0116718	0.0136796
N745	N991	0.0116258	0.0148464
N525	N886	0.0116207	0.0158792
N630	N854	0.0116103	0.0134764
N224	N785	0.0115795	0.0132369
N351	N734	0.0115461	0.014085
N166	N238	0.0114531	0.0146871
N284	N513	0.0114236	0.0130733
N584	N953	0.0113624	0.0116652
N0	N928	0.0113144	0.0114707
N701	N926	0.0112908	0.0125944
N294	N647	0.0112618	0.0125273
N290	N978	0.0112532	0.0116466
N270	N847	0.0112178	0.0114381
N901	N930	0.011144	0.0118582
N173	N420	0.0110961	0.0141727
N240	N285	0.0110666	0.0141563
N175	N771	0.0110393	0.014173
N531	N630	0.0110097	0.0118478
N334	N824	0.0109668	0.0117767
N479	N773	0.0108886	0.0119927
N526	N684	0.0108442	0.0122698
N260	N761	0.0108269	0.0115238
N361	N414	0.0108141	0.0135641
N292	N635	0.0108125	0.0110029
N5	N941	0.0107719	0.0115449
N556	N598	0.0107483	0.011779
N202	N589	0.0107466	0.0119086
N309	N491	0.0107213	0.0121448
N45	N278	0.0106837	0.011715
N352	N538	0.0106775	0.0111203
N142	N166	0.0106666	0.0138011
N13	N74	0.0106541	0.0133595
N253	N345	0.0106494	0.0130967
N782	N862	0.0106402	0.0109498
N14	N333	0.0106392	0.0126895
N349	N758	0.0106252	0.01146
N615	N666	0.0105828	0.0127869
N43	N181	0.0105606	0.013948
N110	N792	0.0105557	0.0112458
N158	N511	0.0105494	0.0106676
N129	N852	0.0105471	0.0113361
N691	N773	0.0105382	0.0118323
N619	N759	0.0105073	0.0109737
N321	N783	0.0105	0.0121858
N569	N827	0.0104836	0.0128505
N419	N976	0.0104822	0.0107268
N528	N870	0.0104162	0.0115576
N406	N646	0.0103849	0.011312
N623	N721	0.0103848	0.0139585
N172	N628	0.0103736	0.0117274
N9	N700	0.0103604	0.0118213
N695	N887	0.0103261	0.0125909
N729	N772	0.0102712	0.0121542
N48	N249	0.0102669	0.0106578
N463	N996	0.010252	0.0106957
N4	N598	0.0102107	0.0122689
N229	N498	0.0102064	0.011663
N487	N970	0.0101963	0.0107316
N64	N876	0.0101895	0.0110119
N454	N957	0.0101711	0.0113326
N608	N653	0.010157	0.0110991
N276	N315	0.0101564	0.0108865
N192	N935	0.0101529	0.0137234
N325	N777	0.0101167	0.010383
N571	N776	0.0101093	0.0110494
N43	N903	0.0100967	0.0125109
N674	N790	0.0100878	0.0124593
N751	N780	0.0100569	0.013472
N41	N878	0.0100562	0.0118314
N107	N322	0.0100405	0.0126064
N429	N700	0.0100184	0.0122097
N98	N414	0.0100076	0.0109787
N174	N324	0.010002	0.0107704
N288	N508	0.00998881	0.0114167
N39	N172	0.00997977	0.0118795
N447	N536	0.0099781	0.0103637
N895	N994	0.00997056	0.0116082
N640	N875	0.00995091	0.0106462
N406	N583	0.00992182	0.01074
N814	N964	0.00990775	0.0120177
N298	N299	0.00989106	0.0127819
N90	N311	0.00988146	0.0109026
N34	N446	0.00986435	0.0124113
N396	N946	0.00983886	0.0113534
N502	N758	0.00982596	0.0105292
N26	N331	0.00982376	0.0105355
N292	N938	0.00982277	0.010361
N426	N639	0.0098163	0.0127082
N120	N846	0.00981545	0.0118138
N110	N192	0.0098073	0.0109564
N521	N729	0.00980609	0.0116724
N98	N140	0.00979629	0.0116181
N671	N800	0.00978546	0.0181348
N63	N354	0.00977808	0.0153727
N168	N468	0.00977153	0.0121038
N270	N538	0.00975528	0.00994067
N479	N812	0.00974007	0.0111294
N379	N883	0.00973473	0.0102929
N102	N790	0.00973294	0.0117396
N42	N101	0.00972906	0.0105732
N548	N784	0.00971924	0.0107558
N219	N247	0.0097166	0.0120453
N706	N780	0.0097097	0.0130673
N114	N773	0.00969478	0.00975551
N238	N347	0.00969428	0.0113079
N181	N791	0.00968811	0.0124397
N307	N826	0.00968666	0.00998551
N626	N806	0.00967232	0.0103077
N793	N824	0.00966819	0.0110662
N682	N938	0.00966675	0.0109294
N10	N15	0.00966313	0.0121884
N402	N812	0.00966158	0.0102029
N108	N262	0.00965933	0.00997127
N626	N976	0.0096521	0.0100698
N456	N853	0.00965032	0.0112527
N442	N807	0.00964495	0.0105829
N612	N981	0.00964427	0.0114033
N740	N977	0.0096242	0.0114891
N188	N800	0.00961293	0.0157403
N315	N360	0.0096125	0.0121209
N352	N467	0.00960081	0.0101
N496	N975	0.00958987	0.0099409
N728	N956	0.00957824	0.0130904
N233	N380	0.00956681	0.014
N253	N818	0.00955821	0.0112262
N242	N873	0.00955201	0.0111389
N354	N744	0.0095517	0.0150026
N202	N689	0.00955163	0.0103082
N109	N962	0.009551	0.00976199
N94	N561	0.00953774	0.0100979
N137	N884	0.00952825	0.0112996
N584	N675	0.00951143	0.0101951
N131	N313	0.00949055	0.0128695
N83	N748	0.0094879	0.0100369
N119	N346	0.00948433	0.0107601
N545	N758	0.00947728	0.0101561
N139	N259	0.00947034	0.011301
N229	N564	0.00945193	0.0101516
N324	N853	0.00944724	0.0109049
N29	N581	0.00944404	0.0102944
N556	N758	0.00944354	0.0104239
N420	N500	0.00944323	0.011218
N197	P2	0.00942921	0.0119253
N296	N814	0.00942874	0.010543
N455	N716	0.00942283	0.0114521
N7	N857	0.00940962	0.0109555
N220	N537	0.00940488	0.0106581
N105	N729	0.00939893	0.0130486
N229	N356	0.00939689	0.0121989
N401	N526	0.00939675	0.0113043
N415	N645	0.00939016	0.0104576
N361	N569	0.00938064	0.0128684
N117	N457	0.00937563	0.0101295
N690	N875	0.00935954	0.0115632
N363	N979	0.0093562	0.0103072
N230	N647	0.00935335	0.0106177
N520	N538	0.00935152	0.0109276
N224	N783	0.0093506	0.0110254
N113	N431	0.00933546	0.0115139
N351	N935	0.00932333	0.0144447
N519	N739	0.00932299	0.0117053
N333	N602	0.00931912	0.0114029
N816	N873	0.00930814	0.0106945
N283	N961	0.00930198	0.00968717
N824	N865	0.00930154	0.0109076
N783	N895	0.00930015	0.0117227
N63	N163	0.00928939	0.0105857
N712	N976	0.00927961	0.00973085
N605	N719	0.00927849	0.0122586
N246	N890	0.00926831	0.0105548
N38	N846	0.00926257	0.0102681
N186	N640	0.00926086	0.00984332
N96	N656	0.0092487	0.0117356
N8	N106	0.00924568	0.0125333
N589	N864	0.00924471	0.00993636
N444	N971	0.00923854	0.0101163
N619	N975	0.00923595	0.00938572
N665	N802	0.00923007	0.0111147
N12	N585	0.009227	0.00946126
N703	N747	0.00921604	0.0101906
N652	N668	0.00921197	0.0101732
N229	N321	0.00920329	0.00966554
N182	N246	0.00918075	0.0118494
N606	N931	0.00917472	0.0126099
N700	N819	0.00916986	0.00957494
N214	N687	0.00916603	0.0101381
N48	N425	0.00916199	0.010038
N472	N629	0.00916102	0.0129766
N520	N574	0.00915745	0.0110223
N885	N907	0.00915527	0.0109379
N444	N973	0.00914468	0.0093832
N816	N984	0.00912697	0.010068
N482	N797	0.00912141	0.0098307
N885	N986	0.0091098	0.0106518
N132	N321	0.00910908	0.0103943
N214	N610	0.00910404	0.011811
N751	N861	0.00910345	0.012625
N459	N570	0.00910216	0.0112181
N262	N989	0.00909856	0.0116918
N39	N333	0.00907874	0.0117215
N64	N758	0.00907588	0.00986447
N832	N913	0.00907122	0.0126146
N147	N688	0.00907023	0.0100355
N798	N834	0.00906957	0.00954496
N93	N744	0.00906812	0.0107607
N243	N526	0.00906129	0.00946788
N165	N919	0.00905669	0.00962177
N284	N597	0.0090518	0.0106351
N88	N122	0.00903123	0.00927727
N158	N357	0.0090312	0.0114566
N43	N614	0.00902965	0.0103636
N542	N704	0.00901706	0.00922446
N242	N637	0.00901692	0.0104651
N415	N995	0.00901666	0.00994771
N239	N317	0.00901663	0.0102024
N477	N962	0.00900832	0.0108138
N133	N497	0.00900191	0.0106693
N86	N376	0.00899094	0.0117732
N468	N553	0.0089853	0.0119629
N68	N136	0.0089778	0.00948931
N488	N719	0.0089755	0.0115324
N73	N571	0.00897118	0.00990222
N568	N753	0.00896499	0.0127796
N110	N706	0.00895047	0.012195
N49	N360	0.00894989	0.0121701
N265	N823	0.00894677	0.0101462
N490	N722	0.008935	0.00934904
N22	N168	0.00892455	0.0110094
N444	N765	0.00891991	0.0100201
N150	N264	0.00891981	0.0101105
N432	N439	0.00891858	0.0098566
N184	N505	0.0089185	0.00961496
N308	N856	0.00891805	0.011119
N774	N878	0.00891292	0.0110018
N455	N735	0.00890631	0.0101756
N210	N922	0.00890292	0.0104402
N65	N862	0.00888821	0.00930326
N125	N947	0.00888566	0.0110145
N67	N687	0.00887824	0.011009
N89	N745	0.00886123	0.0101359
N858	N909	0.00885996	0.0106469
N767	N862	0.00885407	0.0123565
N111	N887	0.00884844	0.0126325
N117	N576	0.00884596	0.0102329
N421	N490	0.00884564	0.00967089
N387	N763	0.00884432	0.00953597
N8	N24	0.00883773	0.0103488
N546	N584	0.00883474	0.00975151
N276	N744	0.00883377	0.0100063
N306	N661	0.00882227	0.0122391
N306	N645	0.00882075	0.0115188
N268	N903	0.00882044	0.0110158
N333	N956	0.00881646	0.0127967
N264	N399	0.00881472	0.0105884
N489	N730	0.00881294	0.0098282
N642	N701	0.00881193	0.00948013
N390	N572	0.00879781	0.00918659
N118	N235	0.00879384	0.0091288
N7	N613	0.00879054	0.00993643
N438	N519	0.00878889	0.00916237
N148	N785	0.00878647	0.0132687
N63	N415	0.00878634	0.0103885
N624	N645	0.00878225	0.00921198
N71	N796	0.00878182	0.012054
N233	N528	0.00877836	0.0132421
N493	N684	0.00877648	0.010342
N211	N299	0.00877042	0.0125999
N108	N821	0.00876892	0.00920861
N211	N493	0.00876757	0.0112886
N217	N887	0.00876741	0.00928202
N347	N404	0.00876473	0.0109542
N601	N618	0.00876332	0.0106467
N317	N386	0.00876268	0.0106115
N83	N568	0.00875662	0.0119517
N443	N895	0.00875459	0.010592
N470	N674	0.00875229	0.0112432
N247	N422	0.00875163	0.00925364
N43	N228	0.00874843	0.0114459
N331	N377	0.00873519	0.00937883
N212	N526	0.0087299	0.0122787
N163	N294	0.00872585	0.00954004
N281	N849	0.0087206	0.0119921
N3	N580	0.00871829	0.0103621
N741	N958	0.00870888	0.0100342
N495	N909	0.00870232	0.0110278
N438	N757	0.00869205	0.00979228
N346	N563	0.00869159	0.00873864
N123	N380	0.00868879	0.00985121
N289	N382	0.00868799	0.0112504
N699	N813	0.0086833	0.00892699
N641	N959	0.00868065	0.0113468
N166	N392	0.00867994	0.0111742
N253	N401	0.00867741	0.0114606
N245	N661	0.00867361	0.0104621
N811	N877	0.00867122	0.0114078
N705	N737	0.00867	0.0095957
N392	N771	0.00866601	0.0107089
N290	N299	0.00866588	0.0104368
N479	N663	0.00866405	0.0099281
N600	N981	0.00866152	0.0103028
N84	N498	0.00865997	0.0106146
N89	N919	0.00864925	0.00969862
N387	N494	0.00864797	0.0128294
N296	N897	0.00864779	0.00975551
N247	N557	0.00864589	0.010483
N485	N884	0.00864491	0.0104828
N126	N598	0.00864442	0.00888135
N17	N478	0.00864263	0.0115784
N375	N427	0.00863822	0.00992705
N431	N812	0.00863471	0.00993488
N226	N603	0.0086345	0.0112956
N108	N171	0.0086345	0.00876463
N710	N738	0.00862547	0.0121274
N83	N769	0.0086253	0.00922781
N501	N932	0.00862207	0.00903112
N6	N442	0.00861509	0.0101431
N825	N879	0.00861359	0.010868
N576	N766	0.00860697	0.00976956
N30	N245	0.00860233	0.011629
N85	N627	0.00859841	0.01334
N179	N784	0.00859815	0.00973308
N510	N549	0.00859797	0.00993388
N144	N316	0.00859591	0.0127166
N477	N745	0.00859512	0.0108915
N159	N593	0.00859307	0.010349
N107	N767	0.00858978	0.0140973
N596	N785	0.00858799	0.011763
N415	N439	0.00858253	0.0102969
N109	N922	0.00858247	0.0101009
N173	N895	0.00858153	0.0109499
N344	N789	0.00857954	0.00920296
N961	N978	0.00857312	0.00905991
N82	N997	0.00856043	0.00905364
N107	N931	0.00855937	0.012902
N497	N865	0.00855718	0.0102888
N413	N955	0.00855616	0.0106792
N18	N644	0.00855025	0.0112936
N72	N840	0.00854572	0.0127022
N739	N809	0.00854368	0.0109591
N395	N582	0.00854177	0.0117856
N521	N931	0.00854069	0.0114562
N428	N629	0.00852984	0.012216
N462	N949	0.00852981	0.00894493
N54	N328	0.00852477	0.0104531
N822	P1	0.00852413	0.0103668
N6	N700	0.00852315	0.00940558
N505	N714	0.00851565	0.00920021
N614	N905	0.00851	0.00907075
N8	N989	0.00850999	0.0108752
N85	N215	0.00850798	0.0123547
N481	N613	0.00850764	0.0095127
N768	N826	0.00850658	0.00880942
N366	N615	0.0085057	0.0107275
N318	N791	0.00850569	0.00886328
N821	N994	0.00850345	0.00967095
N6	N387	0.00850313	0.00989972
N394	N775	0.00850055	0.0101998
N277	N935	0.00849762	0.0120266
N63	N227	0.00849608	0.00928591
N157	N911	0.00848886	0.0105988
N189	N845	0.00848532	0.0100074
N734	N846	0.00847679	0.00928566
N312	N675	0.00847651	0.0103695
N546	N550	0.00847161	0.00976885
N963	N981	0.00846959	0.00984205
N509	N870	0.00846889	0.00980635
N275	N424	0.00846505	0.0109098
N672	N818	0.00845932	0.00930229
N639	N938	0.0084536	0.0101483
N237	N962	0.00844886	0.00945064
N329	N361	0.00844425	0.0112109
N178	N400	0.00844164	0.0106753
N44	N790	0.0084385	0.00947065
N57	N819	0.00843845	0.00944689
N37	N994	0.00843724	0.0123804
N238	N596	0.00843641	0.0116058
N388	N503	0.00843374	0.00895939
N95	N522	0.00843363	0.0103172
N24	N836	0.00843355	0.011301
N226	N309	0.00843227	0.0112638
N62	N153	0.00843008	0.0102235
N475	N826	0.00842965	0.00987452
N755	N836	0.00842599	0.0107022
N468	N780	0.00842403	0.0110039
N658	N675	0.00842335	0.0103681
N94	N604	0.00842196	0.00951365
N400	N965	0.00842093	0.0106706
N285	N518	0.00842083	0.0115407
N738	N913	0.00842009	0.012741
N375	N997	0.00841944	0.00967465
N65	N310	0.00841825	0.00892358
N196	N427	0.00841622	0.0089889
N310	N763	0.00841526	0.00869906
N95	N870	0.00841412	0.00970746
N851	N880	0.00841362	0.00865088
N731	N929	0.00840711	0.00956803
N691	N705	0.00840353	0.0102032
N730	N893	0.00840153	0.0098656
N215	N408	0.00839947	0.0116202
N203	N643	0.0083987	0.00918816
N318	N991	0.00839807	0.0111202
N317	N690	0.00839764	0.0103517
N219	N985	0.00839735	0.011065
N575	N679	0.00839415	0.0124726
N99	N109	0.00839056	0.00853891
N471	N614	0.00838903	0.00935787
N117	N813	0.00838149	0.00873009
N530	N963	0.00837992	0.0121583
N68	N564	0.0083798	0.00915346
N237	N525	0.00837678	0.0101412
N590	N914	0.00837311	0.0100509
N168	N930	0.00837266	0.0089389
N275	N987	0.0083721	0.0107178
N468	N972	0.00837027	0.0111714
N555	N824	0.00836923	0.00905181
N247	N883	0.00836475	0.00864369
N225	N776	0.0083638	0.00851286
N530	N846	0.00835644	0.0121749
N87	N644	0.00835447	0.0101563
N783	N883	0.00835443	0.0099467
N565	N755	0.00835169	0.0093631
N392	N770	0.0083485	0.00945133
N375	N507	0.00834781	0.00949591
N108	N144	0.00834676	0.0091986
N814	N947	0.00834333	0.0102794
N604	N825	0.00833802	0.00949104
N728	N882	0.00833281	0.0104789
N443	N756	0.00833079	0.0115614
N425	N736	0.00832904	0.0118321
N464	N877	0.00832767	0.00932763
N96	N315	0.00832748	0.00929483
N159	N709	0.00832723	0.00961382
N318	N907	0.00832706	0.00872343
N216	N886	0.00832284	0.0128984
N146	N465	0.0083166	0.013532
N153	N916	0.00831434	0.00934923
N561	N801	0.00831193	0.0098149
N215	N746	0.00830545	0.0113527
N57	N811	0.00830395	0.0111171
N27	N331	0.00830373	0.0101181
N678	N696	0.00830305	0.0117802
N96	N262	0.00830188	0.00934903
N685	N871	0.00830101	0.0109274
N38	N482	0.00829773	0.00933303
N274	N871	0.00829576	0.0119064
N91	N741	0.00829513	0.00954378
N565	N583	0.00829501	0.00860332
N629	N695	0.00829461	0.0127441
N513	N935	0.00829409	0.0114147
N423	N556	0.00829131	0.00918237
N695	N871	0.0082909	0.0119571
N211	N391	0.00828958	0.0106828
N193	N996	0.00828765	0.00949057
N14	N642	0.00828345	0.0089553
N205	N991	0.0082821	0.0123595
N50	N239	0.00827792	0.0092182
N594	N605	0.00827769	0.00941704
N0	N158	0.00827583	0.00844647
N31	N276	0.00827335	0.00898029
N787	N985	0.00826977	0.0112316
N114	N117	0.00826822	0.00862266
N602	N864	0.00826768	0.00861175
N281	N415	0.0082653	0.00955805
N511	N828	0.00826092	0.00836422
N76	N271	0.0082607	0.00945147
N131	N836	0.00825937	0.0111749
N249	N474	0.00825927	0.01012
N347	N918	0.00825829	0.00915535
N595	N928	0.00825814	0.00882289
N154	N467	0.00825704	0.00899328
N278	N527	0.008257	0.0103412
N219	N882	0.00825562	0.0109589
N513	N957	0.0082556	0.00884853
N264	N478	0.00825367	0.0106764
N265	N889	0.00825151	0.00926781
N111	N991	0.00824936	0.0141245
N13	N390	0.00824815	0.00987331
N415	N556	0.00824742	0.00987579
N99	N289	0.00824734	0.010716
N651	N824	0.00824623	0.00857661
N74	N699	0.008245	0.00991031
N89	N558	0.0082442	0.00979299
N806	N929	0.00824344	0.00933203
N504	N933	0.00824146	0.0091447
N353	N837	0.00824027	0.00988685
N129	N527	0.00823976	0.0110688
N252	N936	0.00823901	0.00928375
N381	N961	0.00823568	0.00849074
N244	N941	0.00823509	0.0119287
N215	N410	0.00823145	0.0118273
N65	N551	0.00822852	0.00870626
N475	N949	0.00822396	0.00975894
N665	N772	0.00822394	0.00965086
N194	N631	0.0082231	0.00978935
N4	N212	0.00821923	0.013363
N270	N885	0.0082175	0.00991816
N209	N652	0.00821659	0.00876464
N598	N611	0.00821614	0.00899889
N437	N610	0.00821582	0.0109311
N454	N889	0.00821559	0.00955878
N218	N304	0.00821284	0.00838795
N758	N897	0.00820726	0.00945983
N345	N874	0.0082017	0.00957632
N733	N894	0.00820154	0.00966783
N109	N834	0.00819581	0.00864673
N384	N952	0.00819343	0.010936
N313	N434	0.00819319	0.0106993
N200	N689	0.00819221	0.00845014
N594	N867	0.00819192	0.00873987
N7	N251	0.00819191	0.00905712
N485	N879	0.00819018	0.0107843
N122	N769	0.00818982	0.00840036
N24	N675	0.00818856	0.010157
N575	N739	0.00818256	0.0115636
N94	N474	0.00818252	0.0101885
N595	N605	0.00818066	0.00933746
N80	N682	0.00817891	0.0100501
N183	N651	0.00817103	0.00896601
N391	N546	0.00816936	0.00915679
N221	N395	0.00816566	0.0113876
N587	N950	0.00816441	0.010329
N542	N590	0.00816384	0.00928398
N324	N852	0.00816189	0.00877273
N315	N572	0.00816003	0.00838749
N585	N680	0.00815797	0.00956774
N366	N804	0.00815789	0.00911944
N218	N519	0.00815692	0.00864023
N43	N687	0.00815385	0.00929886
N96	N388	0.00815266	0.00942471
N356	N961	0.00815133	0.010803
N15	N560	0.00815085	0.0116433
N589	N676	0.00814997	0.00872077
N257	N624	0.00814971	0.0103927
N181	N939	0.00814916	0.0110275
N12	N649	0.00814484	0.00983211
N757	N878	0.00814413	0.0102578
N90	N463	0.00814271	0.00851052
N261	N753	0.00814226	0.00947118
N596	N663	0.00814046	0.0099829
N108	N225	0.00813986	0.00831547
N558	N807	0.00813721	0.00923759
N501	N622	0.0081351	0.00840369
N233	N620	0.00813376	0.0117481
N211	N608	0.00813309	0.0104938
N82	N696	0.00813115	0.0103948
N354	N451	0.00813012	0.0176073
N58	N554	0.0081286	0.0084703
N3	N6	0.00812816	0.0103083
N494	N671	0.00812719	0.0154185
N417	N933	0.00812667	0.00923262
N424	N700	0.00812308	0.00877897
N246	N478	0.00812226	0.00970241
N551	N813	0.00812144	0.00830764
N183	N572	0.00811826	0.00884226
N190	N738	0.00811806	0.0146259
N118	N973	0.00811577	0.00818404
N311	N640	0.00810151	0.00884743
N208	N369	0.00810048	0.00981659
N360	N943	0.00809905	0.0105789
N515	N696	0.00809904	0.0105205
N101	N864	0.00809843	0.00912333
N857	N949	0.00809729	0.00908185
N458	N615	0.00809682	0.0103133
N239	N579	0.00809665	0.00890145
N693	N864	0.00809545	0.00999465
N84	N510	0.00809515	0.00995345
N57	N307	0.00809206	0.00895382
N180	N562	0.00808671	0.0113422
N420	N769	0.00808365	0.00984751
N411	N597	0.00808358	0.00839101
N175	N868	0.00808357	0.0107715
N476	N937	0.00808202	0.00927923
N284	N629	0.00808117	0.0122297
N504	N920	0.0080804	0.0098501
N43	N399	0.00807847	0.00980216
N125	N714	0.0080775	0.00943895
N339	N909	0.00807725	0.0109623
N521	N687	0.00807634	0.00904453
N359	N825	0.00807433	0.00930376
N2	N192	0.00807171	0.00874274
N289	N976	0.00807168	0.0105047
N353	N878	0.00807118	0.0106471
N604	N726	0.00807017	0.00989276
N245	N494	0.00806888	0.0124668
N322	N850	0.00806602	0.0125272
N121	N363	0.00806572	0.00854452
N654	N754	0.00806441	0.0100068
N826	N919	0.00805988	0.00859593
N116	N660	0.00805982	0.00872959
N128	N857	0.00805913	0.00937269
N279	N597	0.00805362	0.00854417
N471	N951	0.00805291	0.00966907
N520	N939	0.00805223	0.00998356
N23	N197	0.00805143	0.0109127
N184	N273	0.00804906	0.0104579
N610	N899	0.00804864	0.0113833
N151	N375	0.00804821	0.0110725
N77	N549	0.00804765	0.0100817
N15	N719	0.00804564	0.0116322
N240	N611	0.00804445	0.008747
N121	N263	0.00804398	0.00877702
N167	N598	0.00804283	0.00841553
N113	N567	0.00804261	0.0120031
N9	N638	0.00803572	0.00960669
N397	N773	0.00803544	0.00823733
N763	N845	0.00803326	0.00932772
N547	N909	0.00803089	0.0104871
N166	N200	0.00803026	0.00997048
N362	N673	0.00802876	0.00871798
N284	N342	0.00802682	0.0106476
N635	N813	0.00802422	0.00821836
N567	N890	0.00802301	0.0119939
N56	N477	0.00801987	0.0111807
N619	N699	0.0080159	0.00832173
N353	N520	0.00801306	0.0111057
N423	N601	0.00801194	0.00963005
N209	N804	0.00801023	0.00862828
N347	N852	0.00800686	0.00810541
N42	N671	0.00800623	0.0118055
N563	N601	0.00800408	0.00953758
N148	N399	0.00800345	0.0118116
N261	N799	0.00800194	0.00936144
N793	N868	0.00800025	0.00998129
N322	N595	0.00799943	0.00900911
N91	N862	0.00799683	0.00864129
N117	N282	0.00799664	0.00909819
N107	N143	0.00799549	0.0101875
N419	N844	0.00799518	0.00927738
N822	N936	0.00799382	0.00975539
N5	N679	0.007993	0.0108464
N503	N944	0.00798805	0.0106466
N71	N713	0.00798775	0.0115056
N698	N740	0.00798692	0.0109554
N169	N445	0.00798489	0.00880447
N468	N855	0.00798411	0.0102029
N263	N903	0.00798026	0.00983653
N178	N373	0.00797982	0.00952287
N479	N864	0.0079774	0.00930299
N70	N266	0.0079774	0.00885688
N17	N931	0.00797687	0.0116322
N155	N605	0.00797624	0.00916933
N16	N245	0.00797331	0.0106983
N519	P2	0.00797227	0.0092517
N446	N465	0.00797117	0.0116562
N129	N268	0.00797064	0.00939245
N412	N916	0.0079701	0.00861389
N345	N991	0.00796774	0.0118936
N617	N643	0.00796668	0.00831052
N747	N972	0.00796225	0.0095192
N100	N516	0.00796121	0.0105182
N370	N997	0.00795879	0.0084134
N421	N894	0.00795641	0.01012
N102	N133	0.00795616	0.0110391
N7	N214	0.00795308	0.00942981
N57	N455	0.00795226	0.00944167
N635	N853	0.00795156	0.0089912
N513	N902	0.00795083	0.00931215
N432	N945	0.00795053	0.00816373
N358	N557	0.00795041	0.010018
N418	N946	0.00794959	0.00958481
N124	N591	0.00794694	0.00903783
N53	N418	0.00794687	0.00872112
N32	N129	0.0079453	0.00972287
N384	N946	0.00794486	0.00979187
N116	N869	0.00793781	0.0088555
N134	N506	0.007931	0.00923297
N307	N713	0.00793055	0.00955606
N476	N921	0.00792723	0.00838309
N150	N249	0.0079267	0.00830706
N657	N767	0.00792383	0.0117523
N100	N871	0.00792243	0.0109801
N168	N408	0.0079207	0.00877849
N356	N418	0.00791954	0.0106816
N677	N909	0.00791943	0.0105429
N389	N658	0.00791732	0.0101065
N121	N153	0.00791725	0.0092538
N15	P1	0.00791694	0.00975788
N180	N461	0.00791407	0.00865592
N832	N996	0.00791345	0.0104627
N58	N624	0.00791305	0.00818287
N17	N645	0.00791083	0.00958369
N433	N930	0.0079031	0.010086
N144	N834	0.00790163	0.00909181
N751	N962	0.00790127	0.0108285
N154	N759	0.00789937	0.00896965
N446	N886	0.00789857	0.0113136
N227	N952	0.00789748	0.0101506
N113	N149	0.0078961	0.0120847
N244	N456	0.00789535	0.0116601
N170	N196	0.00789512	0.00801453
N414	N493	0.00789465	0.0090343
N194	N428	0.00789371	0.0093336
N509	N697	0.00789233	0.00993821
N337	N773	0.00789009	0.00894011
N685	N861	0.00788995	0.00934369
N112	N275	0.00788787	0.00992369
N349	N845	0.00788594	0.00975725
N336	N576	0.00788549	0.0110187
N264	N567	0.00788267	0.011553
N450	N861	0.00788251	0.00887307
N474	N920	0.00788176	0.0110348
N23	N179	0.00788156	0.009932
N22	N112	0.00788035	0.00974197
N281	N970	0.00788006	0.00838737
N246	N936	0.0078797	0.00850642
N376	N790	0.00787854	0.0102883
N87	N89	0.00787852	0.0100808
N37	N575	0.0078772	0.0123808
N493	N922	0.00787689	0.00969976
N325	N781	0.00787545	0.00824612
N188	N192	0.00787232	0.0100057
N307	N939	0.00787191	0.00839209
N411	N878	0.00787104	0.00911622
N163	N417	0.00787028	0.00896246
N174	N202	0.00786963	0.00877266
N133	N889	0.0078689	0.00977144
N80	N504	0.0078669	0.0093768
N609	N930	0.00786623	0.00892857
N533	N892	0.00786547	0.0100527
N152	N711	0.0078635	0.0085136
N80	N283	0.00786261	0.00920744
N559	N952	0.00786221	0.0110993
N86	N143	0.00786112	0.00855074
N390	N786	0.00785942	0.00912048
N215	N227	0.00785775	0.0106071
N468	N878	0.00785772	0.0108726
N544	N900	0.00785646	0.00959289
N17	N255	0.00785626	0.00934765
N461	N784	0.00785478	0.00837298
N703	N817	0.00785412	0.00875491
N623	N978	0.00785222	0.010964
N158	N736	0.00785014	0.0107849
N24	N454	0.00785011	0.0100719
N89	N202	0.00784898	0.00922895
N296	N337	0.00784572	0.00888394
N43	N472	0.00784567	0.00983875
N263	N907	0.00784495	0.00841874
N757	N976	0.00784164	0.00893425
N92	N425	0.0078412	0.00844284
N274	N912	0.00783909	0.0101342
N184	N912	0.00783624	0.00851963
N24	N982	0.0078357	0.0101137
N236	N272	0.00783377	0.00892679
N333	N895	0.00783212	0.010706
N285	N926	0.0078318	0.0120364
N393	N910	0.007831	0.010511
N436	N808	0.00783066	0.00863346
N196	N967	0.00783055	0.0106986
N369	N508	0.00783055	0.0100593
N349	N834	0.00783049	0.00886779
N822	N849	0.00783007	0.0118373
N270	N621	0.00782841	0.00880501
N306	N549	0.00782837	0.0105838
N219	N818	0.00782827	0.0104728
N144	N728	0.00782684	0.0101746
N9	N516	0.00782586	0.0105961
N58	N88	0.00782525	0.00813021
N21	N401	0.00782323	0.010578
N142	N700	0.00782279	0.00934465
N678	N857	0.00782272	0.00986903
N493	N752	0.00782097	0.00824602
N45	N554	0.0078199	0.00907584
N171	N880	0.00781919	0.00800145
N393	N932	0.00781207	0.00989956
N40	N551	0.007811	0.00834073
N359	N379	0.00780856	0.00924402
N118	N759	0.00780827	0.00824534
N225	N667	0.00780769	0.00797463
N203	N888	0.00780715	0.00872449
N88	N529	0.00780705	0.00856206
N109	N943	0.00780682	0.00804685
N618	N743	0.00780647	0.00945409
N289	N820	0.00780569	0.0114284
N119	N887	0.00780448	0.0095353
N36	N992	0.00780327	0.0082649
N0	N492	0.00780289	0.00904872
N217	N562	0.00780271	0.0104457
N516	N852	0.00780207	0.00921762
N565	N730	0.00780108	0.00830782
N633	N643	0.00779893	0.0128889
N547	N819	0.00779827	0.00878786
N41	N877	0.00779734	0.00913349
N507	N860	0.00779663	0.00938843
N270	N349	0.00779435	0.00864062
N266	N796	0.00779339	0.00910176
N183	N415	0.00779264	0.00930517
N688	N734	0.00779223	0.00886836
N489	N989	0.00779177	0.0107571
N614	N935	0.00779077	0.0111931
N90	N411	0.00778991	0.00828029
N143	N814	0.00778713	0.00894962
N719	N757	0.00778599	0.011222
N249	N576	0.00778463	0.008941
N361	N424	0.00778298	0.0103346
N728	N809	0.00777887	0.00967363
N33	N762	0.00777674	0.00870641
N470	N979	0.00777481	0.00903263
N131	N558	0.00777271	0.0101876
N297	N329	0.00776834	0.00880257
N71	N903	0.00776482	0.0113719
N489	N547	0.00776406	0.00908804
N329	N531	0.00776309	0.00875747
N110	N557	0.00776306	0.00987399
N758	N950	0.00775879	0.00865248
N215	N257	0.00775551	0.012554
N89	N947	0.00775528	0.00925345
N334	N653	0.00775434	0.00906177
N373	N590	0.00775383	0.0102986
N174	N805	0.0077503	0.00911057
N414	N633	0.00774983	0.013587
N218	N949	0.00774851	0.00812823
N21	N887	0.00774584	0.00933417
N555	N791	0.00774518	0.00843031
N46	N65	0.00774403	0.00837529
N404	N756	0.00774327	0.0121119
N857	N978	0.00774186	0.00881228
N108	N818	0.00774088	0.00833229
N517	N867	0.00774034	0.00785988
N499	N596	0.00773839	0.0101351
N665	N941	0.00773774	0.00913225
N338	N744	0.00773731	0.00848621
N688	N934	0.00773597	0.00857691
N77	N481	0.00773532	0.010111
N92	N530	0.00773323	0.0111057
N100	N540	0.00773269	0.0089853
N181	N518	0.00773091	0.0104282
N273	N526	0.00773019	0.0102826
N241	N741	0.00772645	0.00863048
N356	N829	0.00772421	0.0110389
N721	N812	0.00772279	0.00882074
N391	N770	0.00772125	0.00828703
N73	N630	0.00772026	0.00834391
N389	N912	0.00772019	0.00905582
N315	N368	0.0077183	0.00865511
N889	N922	0.00771564	0.00974622
N865	N894	0.00771353	0.0105444
N186	N918	0.00771275	0.00907718
N530	N782	0.00771138	0.0112714
N944	N984	0.00771009	0.0104557
N211	N691	0.00770725	0.0111026
N73	N737	0.00770495	0.0080867
N92	N768	0.00770425	0.00788574
N319	N749	0.00770346	0.00941586
N487	N784	0.00770302	0.00860329
N537	N761	0.00770282	0.00883575
N581	N597	0.00770016	0.00814863
N372	N806	0.00770012	0.00824356
N380	N838	0.00770008	0.00898101
N523	N610	0.00769818	0.0105427
N192	N312	0.00769803	0.00972561
N374	N735	0.00769603	0.00871525
N169	N790	0.00769303	0.00854829
N221	N678	0.00769152	0.00918441
N228	N584	0.00769137	0.00970501
N231	N797	0.00769078	0.00883006
N704	N981	0.00769041	0.0087333
N335	N657	0.00768902	0.00831717
N88	N192	0.00768662	0.0085438
N200	N919	0.00768592	0.00832216
N121	N857	0.00768591	0.00887301
N489	N496	0.00768329	0.0086067
N6	N374	0.00767987	0.00901138
N648	N755	0.0076778	0.00984607
N85	N426	0.00767765	0.01051
N463	N586	0.00767757	0.00775906
N351	N399	0.007677	0.0107251
N101	N658	0.00767699	0.00988099
N69	N901	0.00767646	0.0119023
N150	N703	0.00767594	0.00821546
N273	N741	0.00766957	0.0106967
N797	N883	0.00766922	0.00793164
N257	N261	0.00766785	0.0100173
N72	N756	0.00766762	0.011678
N406	N768	0.00766722	0.00848353
N819	N972	0.00766646	0.00882363
N117	N259	0.0076643	0.00823564
N286	N490	0.0076631	0.00955373
N443	N888	0.00766087	0.00876788
N978	P1	0.00766014	0.00860611
N127	N372	0.0076595	0.00809587
N261	N667	0.00765838	0.00797851
N670	N975	0.00765802	0.00812924
N174	N434	0.00765791	0.00846861
N474	N714	0.00765696	0.00949721
N267	N275	0.00765663	0.0122678
N506	N729	0.0076542	0.00966055
N169	N537	0.0076521	0.0088482
N86	N302	0.00765176	0.00948497
N24	N34	0.00765143	0.0116079
N284	N774	0.00765117	0.0101424
N654	N695	0.0076499	0.0102104
N603	N882	0.00764987	0.00872799
N46	N446	0.00764809	0.00802947
N432	N660	0.00764779	0.00785802
N444	N750	0.00764319	0.00865359
N544	N548	0.0076428	0.00888981
N475	N921	0.00764117	0.00936848
N222	N721	0.00764082	0.00844578
N177	N767	0.00763943	0.0119791
N39	N645	0.00763939	0.00852552
N507	N742	0.00763919	0.00821635
N145	N919	0.00763652	0.00888865
N447	N517	0.0076359	0.00796486
N298	N422	0.00763371	0.00910169
N864	N953	0.00763167	0.00801651
N626	N979	0.00763147	0.0089097
N438	N827	0.00763051	0.0085447
N386	N442	0.0076294	0.00980098
N75	N937	0.00762833	0.00971659
N704	N729	0.0076272	0.00889499
N67	N175	0.00762662	0.0113555
N9	N230	0.00762513	0.00928949
N399	N875	0.00762513	0.00915053
N42	N420	0.00762217	0.00928391
N62	N815	0.00762191	0.00866112
N731	N827	0.00762147	0.00881798
N499	N921	0.00762124	0.00879273
N482	N621	0.0076205	0.00890006
N694	N840	0.00761947	0.0128648
N273	N382	0.00761825	0.0100993
N372	N391	0.00761816	0.00815687
N305	N714	0.00761619	0.00797868
N580	N585	0.00761418	0.00808606
N234	N950	0.00761237	0.00844297
N138	N276	0.00761109	0.00904896
N80	N426	0.00760746	0.0104692
N505	N788	0.0076051	0.0084983
N137	N296	0.00760381	0.00821676
N632	N664	0.0076035	0.00935963
N282	N825	0.00760333	0.00868093
N358	N374	0.00760087	0.00861137
N68	N752	0.00759983	0.00804726
N2	N858	0.00759976	0.00764162
N240	N930	0.00759879	0.00793234
N810	N970	0.0075984	0.00773825
N485	N823	0.00759827	0.00901841
N658	N978	0.00759808	0.00934952
N440	N689	0.00759791	0.00965854
N311	N815	0.00759704	0.00846938
N344	N396	0.00759649	0.00830017
N509	N945	0.00759626	0.00905864
N435	N831	0.00759561	0.00826032
N697	N714	0.00759349	0.00842813
N942	N973	0.00759287	0.00814943
N339	N368	0.00759189	0.00944145
N381	N443	0.00759018	0.00863398
N332	N988	0.00758787	0.00831361
N224	N719	0.00758484	0.0100905
N252	N854	0.00758474	0.00931944
N363	N488	0.00758321	0.00781069
N776	N892	0.00758319	0.00842835
N221	N312	0.00758294	0.00917977
N371	N408	0.00758266	0.00977578
N78	N286	0.00758184	0.0113458
N3	N938	0.00758168	0.0095009
N39	N318	0.0075794	0.00834903
N493	N523	0.00757836	0.00878617
N627	P1	0.00757826	0.0118489
N513	N696	0.00757788	0.00995726
N33	N466	0.00757689	0.00821299
N560	N961	0.0075762	0.0100407
N401	N752	0.00757481	0.00928949
N52	N979	0.00757476	0.00948149
N237	N674	0.00757473	0.0105718
N163	N364	0.00757344	0.011086
N577	N788	0.00757342	0.00803013
N321	N775	0.00757263	0.00898843
N305	N904	0.00757247	0.00905433
N251	N978	0.00757226	0.00796201
N319	N980	0.00757142	0.00941645
N222	N719	0.00757044	0.00998528
N101	N263	0.00756867	0.00863758
N528	N921	0.00756682	0.00908196
N262	N596	0.00756555	0.00948095
N490	N990	0.00756438	0.00821083
N169	N755	0.00755901	0.00904849
N511	N624	0.00755794	0.00783969
N119	N585	0.00755667	0.0090047
N729	N892	0.0075541	0.00956658
N511	N739	0.00755292	0.00970515
N246	N865	0.00755272	0.00900453
N132	N957	0.00755244	0.00910765
N117	N481	0.00755185	0.008531
N640	N704	0.00755149	0.00766973
N530	N604	0.00755135	0.0117536
N356	N863	0.00755085	0.0104666
N598	N895	0.00754669	0.00864274
N138	N200	0.00754575	0.00868165
N69	N695	0.00754535	0.0130092
N794	N898	0.00754532	0.00965504
N897	N918	0.00754372	0.00943359
N244	N381	0.0075413	0.0106414
N85	N858	0.00754103	0.00865677
N64	N735	0.00754099	0.0086323
N311	N501	0.00754092	0.00852368
N266	N321	0.00754052	0.00776898
N43	N927	0.00753992	0.00865166
N434	N864	0.00753978	0.00844261
N262	N538	0.0075383	0.00781216
N532	N893	0.00753762	0.00885886
N633	N794	0.00753722	0.0131146
N410	N876	0.0075367	0.00860053
N593	N652	0.00753372	0.00862663
N12	N42	0.00753183	0.00762849
N368	N862	0.00753094	0.00838319
N144	N432	0.00752648	0.00838585
N262	N810	0.00752558	0.00790283
N608	N892	0.00752367	0.00857586
N83	N195	0.00752237	0.00836286
N43	N446	0.00752196	0.00844194
N50	N157	0.00752153	0.00930937
N46	N910	0.0075207	0.00858184
N5	N298	0.00752054	0.00882527
N152	N719	0.00752045	0.0103618
N703	N928	0.00751978	0.00778932
N169	N504	0.00751889	0.0085078
N356	N555	0.00751858	0.0104499
N102	N177	0.00751748	0.0102313
N308	N440	0.00751729	0.0115254
N451	N457	0.00751271	0.0125947
N665	N807	0.00751263	0.0084342
N317	N360	0.00751255	0.0102432
N60	N366	0.00751041	0.00796652
N660	N715	0.00751021	0.00839052
N950	N952	0.00750955	0.0104728
N273	N744	0.00750848	0.0104584
N554	N719	0.00750723	0.010145
N40	N597	0.00750703	0.00798616
N212	N733	0.00750698	0.0108323
N494	N937	0.00750579	0.0122373
N313	N854	0.00750505	0.0106157
N316	N826	0.00750446	0.0109453
N304	N744	0.00750407	0.00815994
N9	N499	0.00750393	0.00962646
N598	N831	0.00750338	0.0082221
N393	N902	0.00750331	0.0106212
N521	N530	0.00750219	0.0115496
N730	N976	0.00750079	0.00790828
N120	N203	0.0075	0.00981567
N196	N268	0.00749742	0.00826112
N396	N974	0.0074954	0.00860764
N8	N85	0.00749467	0.00864757
N191	N504	0.0074934	0.00860707
N398	N583	0.00749299	0.00915042
N45	N178	0.0074928	0.00849266
N122	N969	0.00749244	0.00900969
N219	N258	0.00749201	0.00989401
N383	N504	0.00749175	0.00883388
N713	N724	0.00749049	0.00903654
N640	N972	0.00749036	0.0083652
N11	N567	0.00749016	0.0121108
N184	N736	0.00748836	0.0104978
N248	N620	0.00748693	0.00896683
N487	N776	0.00748691	0.00799726
N58	N663	0.00748656	0.00777308
N664	N680	0.00748568	0.0101963
N342	N746	0.00748548	0.00895206
N586	N885	0.00748181	0.0090153
N513	N737	0.00748131	0.00804862
N265	N961	0.00748025	0.00808682
N180	N409	0.00748017	0.00819214
N73	N716	0.00747905	0.00871816
N757	N758	0.00747749	0.00870579
N104	N640	0.00747741	0.00917466
N9	N261	0.00747665	0.00913478
N101	N882	0.0074754	0.00884993
N481	N952	0.00747514	0.0103632
N144	N521	0.00747288	0.00897414
N657	N942	0.00747261	0.00844325
N851	N926	0.00747059	0.00887667
N229	N663	0.00746971	0.00799787
N266	N439	0.00746593	0.00845181
N768	N839	0.00746571	0.00826659
N129	N372	0.00746388	0.00852771
N327	N971	0.0074635	0.0109809
N416	N997	0.00746319	0.00813189
N857	N944	0.00746277	0.0108549
N392	N479	0.00746164	0.00931298
N570	N679	0.00746127	0.0113002
N248	N513	0.00746126	0.00887979
N34	N451	0.00746075	0.0146148
N113	N478	0.00745979	0.0101727
N393	N933	0.00745815	0.00993257
N478	N944	0.007458	0.0115981
N875	N907	0.00745768	0.00839104
N260	N759	0.00745592	0.00799074
N667	N686	0.00745521	0.00750292
N142	N206	0.00745375	0.0107238
N231	N639	0.00745197	0.00953697
N248	N700	0.00745006	0.00877407
N265	N950	0.00744947	0.0085989
N206	N813	0.00744766	0.00930333
N7	N657	0.00744752	0.00866851
N136	N660	0.00744734	0.00772218
N553	N682	0.00744702	0.00920374
N162	N463	0.00744633	0.00797648
N727	N855	0.00744614	0.00817394
N4	N28	0.00744594	0.00982631
N63	N298	0.00744558	0.00942924
N268	N560	0.00744526	0.0103784
N153	N188	0.00744506	0.00985055
N126	N149	0.00744476	0.0104416
N92	N853	0.00744464	0.00831673
N17	N494	0.00744275	0.0124438
N553	N627	0.00744243	0.0120991
N306	N668	0.00744171	0.0103124
N161	N298	0.00744003	0.0102335
N102	N692	0.0074393	0.011553
N828	N914	0.00743929	0.0081211
N858	N900	0.00743892	0.00857216
N539	N644	0.00743713	0.00771601
N192	N307	0.00743502	0.00823781
N747	N925	0.00743422	0.00924805
N292	N714	0.00743174	0.00752553
N426	N608	0.00743075	0.00937455
N911	N975	0.00743073	0.00799731
N465	N741	0.00743012	0.0117732
N301	N364	0.00742976	0.0108723
N160	N879	0.00742923	0.00943346
N797	N851	0.00742892	0.00779692
N281	N517	0.00742879	0.00801214
N369	N539	0.00742739	0.00894372
N9	N945	0.00742707	0.00896206
N242	N404	0.00742627	0.0105576
N72	N616	0.00742542	0.0101055
N527	N881	0.00742362	0.00988149
N580	N756	0.00742349	0.00994107
N465	N582	0.00742236	0.0112807
N273	N853	0.00742128	0.0105942
N23	N824	0.00742093	0.00896389
N383	N533	0.00742064	0.009743
N167	N623	0.00741996	0.0103703
N555	N600	0.00741937	0.00856334
N519	N573	0.00741912	0.00996495
N10	N340	0.00741705	0.00891697
N472	N895	0.00741608	0.00941664
N735	N743	0.0074146	0.00918897
N337	N693	0.0074138	0.0100597
N192	N711	0.00741364	0.00824193
N590	N602	0.00741224	0.00849558
N159	N964	0.007412	0.00964301
N232	N319	0.00741035	0.0115967
N298	N451	0.00740932	0.0132755
N327	N419	0.00740768	0.0104707
N214	N560	0.00740764	0.0103866
N497	N690	0.00740716	0.00929633
N245	N416	0.00740668	0.00847862
N139	N395	0.00740597	0.0120148
N342	N765	0.00740535	0.0094476
N332	N518	0.00740489	0.00763897
N471	N649	0.00740458	0.00957608
N295	N630	0.00740431	0.00829342
N500	N839	0.00740415	0.00823089
N307	N332	0.00740362	0.00762837
N261	N960	0.00740359	0.00786735
N190	N968	0.00740354	0.0110572
N697	N734	0.00740293	0.00850428
N315	N768	0.00740209	0.00776508
N170	N908	0.00740162	0.00790396
N218	N447	0.00740085	0.007773
N497	N506	0.00740057	0.0085796
N201	N547	0.0073998	0.00841949
N169	N676	0.00739603	0.00815317
N196	N745	0.00739603	0.00814162
N49	N406	0.00739517	0.00894844
N109	N472	0.00739506	0.00859833
N117	N569	0.00739455	0.00922773
N42	N654	0.00739312	0.00827257
N847	N945	0.00739269	0.00759526
N403	N922	0.00739267	0.0089951
N364	N867	0.00739261	0.0103961
N76	N882	0.00739227	0.00823911
N398	N466	0.00739203	0.00936937
N40	N635	0.00739168	0.00792935
N352	N645	0.00739164	0.00808002
N14	N937	0.00739093	0.00859688
N493	N518	0.00739008	0.00794325
N276	N994	0.00738956	0.00869153
N172	N641	0.00738908	0.00996239
N674	N919	0.00738811	0.00992203
N516	N532	0.00738809	0.00901732
N200	N339	0.00738777	0.0087287
N48	N352	0.00738509	0.00811484
N249	N313	0.00738399	0.00935367
N380	N612	0.00738295	0.00925631
N534	N897	0.00738274	0.00846138
N367	N853	0.00738158	0.00872688
N377	N508	0.00738111	0.00816191
N360	N925	0.00737976	0.0107965
N48	N818	0.00737945	0.00821969
N92	N243	0.00737801	0.00755819
N798	N873	0.00737585	0.00803404
N323	N600	0.00737501	0.00879444
N631	N714	0.00737393	0.00858317
N47	N140	0.00737177	0.00944662
N72	N771	0.00736862	0.0103688
N448	N930	0.00736795	0.00848433
N739	N787	0.00736745	0.0118074
N700	N996	0.00736631	0.00784024
N485	N790	0.00736404	0.00825408
N134	N639	0.00736398	0.00900511
N215	N557	0.00736348	0.0117028
N564	N712	0.00736233	0.00814771
N672	N789	0.00736208	0.00773802
N3	N464	0.00736168	0.00913257
N859	N991	0.00736067	0.0100209
N667	N737	0.00736057	0.00776928
N454	N670	0.0073603	0.00851446
N528	N633	0.00735939	0.0135346
N471	N906	0.007359	0.00982381
N340	N945	0.00735875	0.00770584
N314	N777	0.00735724	0.00857743
N176	N387	0.00735717	0.00993589
N140	N249	0.00735643	0.00907187
N331	N755	0.00735609	0.00883738
N836	N970	0.00735557	0.00879429
N178	N384	0.00735545	0.00785447
N700	N953	0.0073554	0.00757128
N383	N885	0.00735532	0.00983936
N775	N817	0.0073552	0.00927364
N539	N892	0.00735393	0.00821967
N88	N905	0.00735255	0.00766299
N559	N698	0.00735231	0.0107706
N718	N741	0.00735227	0.00870971
N619	N825	0.00735181	0.00773859
N111	N559	0.00735158	0.0116271
N130	N607	0.00735151	0.00873845
N298	N842	0.00735066	0.00945558
N150	N761	0.00735041	0.00817915
N157	N215	0.00734832	0.011705
N466	N518	0.00734789	0.00801288
N497	N638	0.00734727	0.00790236
N422	N713	0.00734656	0.00907168
N496	N767	0.00734592	0.0110162
N400	N530	0.00734588	0.0129394
N57	N627	0.00734441	0.0116758
N240	N450	0.00734389	0.00774768
N152	N973	0.0073438	0.00782499
N131	N620	0.00734303	0.00910569
N548	N606	0.00734282	0.00918518
N177	N938	0.00734271	0.00881754
N517	N825	0.0073426	0.00776575
N443	N719	0.00734245	0.0106898
N181	N291	0.00734222	0.0107423
N37	N292	0.00734066	0.0105282
N150	N875	0.00733831	0.00828069
N69	N731	0.00733739	0.0113667
N195	N648	0.00733688	0.00905303
N961	N995	0.00733604	0.00762207
N485	N675	0.00733575	0.00848931
N438	N775	0.00733536	0.00866204
N282	N313	0.00733276	0.00996539
N194	N648	0.00733233	0.00906722
N600	N761	0.00733161	0.00857138
N811	N839	0.00733107	0.0100793
N6	N220	0.00733061	0.00879221
N453	N945	0.00732986	0.00781205
N298	N776	0.00732865	0.00854361
N534	N962	0.00732828	0.00746477
N104	N354	0.00732757	0.01381
N103	N513	0.00732689	0.0110332
N366	N970	0.0073252	0.00771012
N359	N888	0.00732452	0.00838469
N73	N986	0.00732448	0.00735362
N624	N772	0.00732445	0.00821281
N245	N254	0.00732429	0.00879556
N581	N799	0.00732398	0.00871963
N692	N765	0.00732243	0.0105523
N203	N311	0.00732134	0.00881395
N12	N132	0.00732059	0.00848583
N261	N447	0.00732016	0.00782735
N359	N560	0.00731961	0.010526
N669	N894	0.00731909	0.00944627
N146	N521	0.00731896	0.00959241
N83	N422	0.0073181	0.00800131
N253	N363	0.00731735	0.00848419
N919	N959	0.00731725	0.00907144
N284	N544	0.00731658	0.00939016
N289	N762	0.00731605	0.0104952
N222	N272	0.00731563	0.00744301
N211	N586	0.00731483	0.00947518
N281	N542	0.00731481	0.00790409
N63	N453	0.00731391	0.00840872
N83	N251	0.00731192	0.00781044
N146	N741	0.00731139	0.00961106
N366	N739	0.00731113	0.00971426
N304	N677	0.0073107	0.00817536
N560	N750	0.00730794	0.0103889
N340	N963	0.00730689	0.00790491
N414	N926	0.00730659	0.00932635
N832	N973	0.00730631	0.00949668
N155	N937	0.00730574	0.00905811
N371	N985	0.00730546	0.00959401
N255	N467	0.007305	0.00742536
N80	N368	0.00730478	0.00918406
N304	N475	0.00730406	0.00863443
N446	N901	0.00730322	0.00788355
N89	N696	0.00730295	0.0101416
N352	N963	0.00730225	0.00816363
N242	N767	0.007302	0.0117225
N701	N732	0.00730157	0.00735427
N573	N762	0.00730124	0.0103037
N119	N352	0.00730026	0.00897185
N257	N728	0.00729962	0.0108924
N157	N788	0.00729825	0.00920737
N933	N982	0.00729765	0.00864024
N404	N744	0.00729764	0.0100377
N392	N532	0.00729573	0.00831035
N37	N481	0.00729512	0.011117
N361	N726	0.00729428	0.0102637
N401	N797	0.00729341	0.00918289
N193	N375	0.00729311	0.00894988
N245	N796	0.00729292	0.00933198
N801	N949	0.00729247	0.00870864
N696	N816	0.00729211	0.0103106
N356	N656	0.00729068	0.0114791
N286	N995	0.00728995	0.00917732
N388	N903	0.00728857	0.00933715
N431	N651	0.00728847	0.00836686
N268	N534	0.00728771	0.00793326
N24	N685	0.00728742	0.00947556
N694	N813	0.00728721	0.0101356
N222	N417	0.00728716	0.0078964
N641	N918	0.00728561	0.00941098
N381	N930	0.00728457	0.00755223
N144	N447	0.00728455	0.00831478
N237	N524	0.00728369	0.00860511
N68	N791	0.00728333	0.00791318
N674	N876	0.00728252	0.00962201
N348	N889	0.00728074	0.00885753
N206	N601	0.00728057	0.0106557
N69	N273	0.00727752	0.0132921
N648	N935	0.0072762	0.0115032
N818	N847	0.00727473	0.00786305
N51	N692	0.00727349	0.0121125
N660	N973	0.00727315	0.00745933
N344	N458	0.0072721	0.00815227
N761	N945	0.00727208	0.00799204
N124	N378	0.00727183	0.00807124
N123	N849	0.00726973	0.0101646
N599	N826	0.00726861	0.00934605
N735	N860	0.00726849	0.00902315
N170	N415	0.00726823	0.00809139
N313	N442	0.00726684	0.00987161
N88	N991	0.00726649	0.010079
N763	N901	0.00726596	0.00787466
N534	N550	0.00726586	0.0078268
N613	N719	0.00726578	0.010008
N648	N974	0.00726473	0.00950475
N263	N695	0.00726291	0.00933209
N609	N666	0.00726282	0.00846642
N466	N964	0.00726151	0.0087771
N105	N314	0.00726149	0.0107134
N319	N419	0.00726047	0.00914815
N528	N935	0.00725975	0.0112912
N438	N566	0.00725962	0.00850661
N467	N474	0.0072586	0.00907159
N187	N884	0.00725813	0.0087251
N403	N433	0.00725758	0.00940943
N68	N182	0.00725723	0.0102554
N444	N969	0.00725723	0.00896475
N641	N653	0.00725531	0.00929295
N80	N444	0.00725451	0.00860803
N877	N918	0.00725432	0.00868585
N71	N841	0.0072535	0.0102671
N275	N890	0.00725347	0.0103506
N735	N745	0.00725301	0.00835712
N687	N800	0.00725278	0.0121653
N58	N881	0.00725259	0.00774334
N168	N943	0.00725164	0.00779392
N294	N337	0.00725155	0.00855877
N604	N959	0.00725132	0.00944574
N47	N130	0.00725116	0.0081513
N43	N339	0.0072505	0.00922163
N171	N223	0.007248	0.00862646
N569	N820	0.00724693	0.00997335
N286	N426	0.00724475	0.0107482
N131	N364	0.00724449	0.0117542
N392	N437	0.00724439	0.00873223
N187	N331	0.00724399	0.00813079
N438	N857	0.00724363	0.00805001
N605	N697	0.00724313	0.00859266
N127	N746	0.00724296	0.0076993
N806	N890	0.00724158	0.00871226
N501	N958	0.00724133	0.00811908
N226	N461	0.0072395	0.00955131
N610	N631	0.0072388	0.0103801
N485	N570	0.00723875	0.00897596
N325	N830	0.00723716	0.00937277
N3	N48	0.00723588	0.008914
N127	N282	0.00723556	0.00815131
N726	N858	0.00723517	0.00822408
N117	N465	0.00723196	0.011196
N651	N920	0.00723166	0.00873237
N202	N281	0.00723163	0.0084352
N413	N641	0.00723137	0.00909415
N315	N394	0.00723115	0.00784363
N126	N735	0.00723079	0.00772012
N428	N882	0.00722993	0.00884135
N281	N737	0.00722928	0.00807944
N86	N520	0.00722872	0.00941705
N189	N465	0.00722856	0.0111696
N146	N334	0.00722839	0.00939828
N460	N551	0.00722781	0.00854049
N304	N321	0.007227	0.00738141
N17	N80	0.00722692	0.00979078
N404	N684	0.00722685	0.0105171
N14	N798	0.00722642	0.00737363
N270	N604	0.00722566	0.00825342
N108	N509	0.00722544	0.00855831
N183	N602	0.00722349	0.00799575
N442	N679	0.0072234	0.0107146
N41	N762	0.00722103	0.00872117
N367	N890	0.00722071	0.00892131
N220	N225	0.0072204	0.00803058
N688	N720	0.00721948	0.00927189
N9	N107	0.00721616	0.0106982
N56	N402	0.00721538	0.00892242
N364	N870	0.00721412	0.0102532
N391	N881	0.007214	0.00787027
N676	N988	0.0072129	0.00802039
N491	N829	0.00721224	0.00883907
N513	N971	0.00721198	0.00806073
N227	N863	0.00721085	0.00766139
N744	N863	0.00721076	0.00828815
N309	N894	0.00720907	0.00929631
N30	N940	0.00720746	0.00971844
N255	N714	0.00720715	0.00735475
N2	N159	0.00720664	0.00844596
N627	N994	0.00720401	0.0116045
N6	N147	0.0072037	0.00823202
N632	N641	0.00720363	0.00875377
N47	N385	0.00720355	0.00832799
N356	N898	0.00720235	0.0112859
N47	N956	0.00720142	0.00964297
N7	N433	0.00720059	0.00997933
N220	N281	0.00719936	0.00834285
N110	N495	0.00719883	0.00825734
N248	N255	0.00719859	0.00849318
N559	N746	0.00719817	0.00849922
N222	N989	0.00719721	0.0095497
N576	N837	0.0071961	0.00837847
N70	N934	0.00719558	0.00809667
N39	N417	0.00719542	0.0084121
N278	N678	0.00719354	0.0085108
N236	N958	0.00719315	0.00880359
N237	N688	0.00719297	0.00878412
N340	N852	0.00719216	0.00738438
N321	N917	0.00719105	0.00856686
N839	N961	0.00719103	0.00799988
N37	N188	0.00719092	0.0118638
N261	N499	0.00718794	0.0082338
N177	N826	0.00718732	0.00826808
N310	N755	0.00718593	0.00825965
N116	N707	0.00718574	0.00820881
N312	N905	0.00718558	0.00866641
N660	N686	0.00718469	0.00736762
N84	N928	0.0071845	0.00801626
N171	N930	0.00718371	0.00746525
N17	N800	0.0071833	0.0132425
N33	N206	0.00718323	0.00917028
N776	N859	0.00718322	0.00726179
N546	N864	0.00718273	0.00818146
N50	N859	0.00718221	0.00742015
N54	N458	0.00717961	0.00783408
N136	N675	0.00717944	0.00779288
N215	N637	0.00717719	0.0103374
N113	N594	0.00717637	0.00892174
N84	N594	0.00717636	0.00854265
N488	N941	0.00717463	0.00802165
N231	N738	0.00717429	0.011039
N65	N781	0.00717241	0.00782146
N107	N115	0.00717114	0.0111368
N284	N521	0.00717113	0.00932034
N62	N98	0.00717071	0.00826457
N11	N296	0.00717059	0.00906433
N66	N782	0.00716708	0.00997906
N94	N751	0.00716696	0.010207
N544	N937	0.00716656	0.00893615
N120	N178	0.00716623	0.00870594
N47	N406	0.00716622	0.00827701
N403	N910	0.00716575	0.00805965
N365	N548	0.00716442	0.00845188
N512	N865	0.00716308	0.011248
N637	N846	0.00716215	0.00804126
N370	N859	0.00716197	0.00726271
N171	N249	0.00716177	0.00735782
N39	N201	0.00716163	0.00814394
N284	N649	0.00716137	0.0102954
N353	N834	0.00715831	0.00905131
N577	N586	0.00715807	0.00734083
N869	N952	0.00715777	0.00981388
N517	N542	0.0071551	0.00738604
N727	N779	0.00715484	0.00979908
N182	N662	0.00715458	0.010157
N166	N515	0.00715437	0.0090906
N533	N747	0.00715418	0.00921917
N370	N704	0.00715374	0.00727639
N738	N752	0.00715352	0.010146
N266	N372	0.00715163	0.00753267
N601	N972	0.00715096	0.00953002
N11	N218	0.00714905	0.00916939
N84	N294	0.00714775	0.00827121
N433	N576	0.00714669	0.0101924
N678	N979	0.00714598	0.00933051
N313	N573	0.00714529	0.0112292
N356	N527	0.00714406	0.0116716
N46	N858	0.00714169	0.0074761
N386	N763	0.00714152	0.00865803
N14	N252	0.00713995	0.00767792
N147	N945	0.00713857	0.00754552
N509	N540	0.0071375	0.00853067
N686	N964	0.00713625	0.00817942
N746	N897	0.00713599	0.00852217
N382	N720	0.00713574	0.00862986
N259	N338	0.00713407	0.00748324
N308	N637	0.00713394	0.00952568
N344	N893	0.00713369	0.00876562
N655	N949	0.00713339	0.00759112
N192	N934	0.00713289	0.00788582
N316	N710	0.00713262	0.0109951
N635	N914	0.00713155	0.00798775
N352	N661	0.00713146	0.00853866
N154	N584	0.0071309	0.00799132
N13	N397	0.00713049	0.00856125
N469	N596	0.00712961	0.00921874
N347	N919	0.00712855	0.0076165
N145	N327	0.00712783	0.0108344
N472	N980	0.00712583	0.00841833
N452	N520	0.00712576	0.00885294
N105	N528	0.00712295	0.0106926
N300	N758	0.00712251	0.0099761
N224	N619	0.00712242	0.00732251
N660	N862	0.00712198	0.00739612
N336	N788	0.00712197	0.009495
N384	N965	0.00712192	0.00763695
N336	N765	0.00712179	0.0100859
N284	N328	0.0071217	0.0102003
N43	N418	0.00712095	0.0082725
N12	N803	0.00712059	0.0071743
N96	N790	0.00712058	0.00813358
N521	P1	0.00711943	0.00844299
N125	N826	0.00711939	0.00853122
N309	N464	0.00711915	0.00813531
N329	N356	0.00711687	0.0103691
N144	N678	0.00711571	0.00921527
N540	N957	0.00711492	0.00761823
N109	N945	0.00711471	0.0073568
N360	N379	0.00711445	0.00994541
N837	N972	0.00711444	0.00809
N161	N430	0.0071143	0.0101884
N36	N293	0.00711401	0.00728405
N727	N898	0.0071127	0.00918602
N230	N332	0.0071121	0.00746889
N798	N987	0.00711167	0.00767401
N284	N721	0.00711018	0.00934369
N103	N675	0.00710992	0.0111315
N234	N691	0.00710988	0.00847397
N502	N851	0.00710877	0.00778511
N325	N467	0.00710725	0.00719071
N161	N756	0.00710525	0.0109603
N457	N767	0.00710495	0.0109171
N147	N977	0.00710483	0.0086654
N776	N825	0.0071044	0.00742657
N354	N585	0.00710298	0.0121367
N526	N972	0.00710254	0.00818707
N240	N895	0.00710028	0.00811614
N199	N407	0.00709988	0.0093425
N254	N899	0.0070998	0.00906589
N665	N933	0.00709795	0.00835057
N423	N738	0.0070979	0.0101289
N170	N443	0.00709744	0.00806432
N873	N996	0.00709709	0.00803675
N920	N996	0.00709613	0.00887292
N408	N893	0.00709575	0.0086716
N323	N653	0.00709522	0.00855077
N274	N714	0.00709498	0.00888568
N240	N248	0.00709388	0.00846847
N48	N677	0.00709369	0.00822583
N315	N807	0.00709272	0.00748561
N311	N655	0.00709253	0.00804288
N410	N865	0.00709239	0.00932863
N239	N958	0.00709192	0.00847296
N191	N618	0.00709116	0.00818137
N530	N994	0.00708973	0.0112155
N330	N629	0.00708935	0.0111695
N403	N740	0.00708877	0.00779098
N45	N120	0.00708855	0.00962813
N444	N660	0.00708853	0.00747014
N734	N761	0.00708721	0.00798984
N583	N815	0.00708673	0.00741325
N441	N595	0.00708418	0.00956811
N486	N922	0.00708409	0.00951236
N935	N991	0.00708383	0.0126096
N107	N125	0.00708352	0.0104761
N68	N393	0.00708341	0.00942925
N180	N615	0.00708277	0.00958123
N254	N478	0.00708247	0.009238
N504	N961	0.00708115	0.00763141
N394	N904	0.0070811	0.00870242
N100	N168	0.00708073	0.0086117
N635	N863	0.00708064	0.0077017
N92	N122	0.0070805	0.00711978
N444	N753	0.00708029	0.00833547
N15	N80	0.00707906	0.00942046
N438	N546	0.00707903	0.00786119
N331	N538	0.00707843	0.00768578
N107	N366	0.00707809	0.00954118
N268	N673	0.00707664	0.00783778
N32	N292	0.00707612	0.00808767
N604	N817	0.00707396	0.00855396
N117	N890	0.00707385	0.00862327
N171	N324	0.00707342	0.00776358
N113	N975	0.00707305	0.00835114
N113	N559	0.00707279	0.00927075
N686	N974	0.00707256	0.00803655
N583	N900	0.00707254	0.00836792
N168	N306	0.00707203	0.00990126
N4	N730	0.00707184	0.00927503
N492	N661	0.00707024	0.00913047
N420	N642	0.00706987	0.00927351
N791	N831	0.00706973	0.00779275
N8	N260	0.00706937	0.0072597
N363	N935	0.00706731	0.0100522
N583	N876	0.00706708	0.0074456
N795	N977	0.00706602	0.00973425
N86	N589	0.00706492	0.00810639
N641	N678	0.00706318	0.0096631
N324	N776	0.00706264	0.00767226
N128	N951	0.00706057	0.00873057
N196	N864	0.00705973	0.00744031
N12	N875	0.00705942	0.0077404
N675	N986	0.00705928	0.00758921
N467	N482	0.00705901	0.00760366
N525	N555	0.00705703	0.00841276
N528	N955	0.00705657	0.00972971
N36	N937	0.00705593	0.00834495
N334	N859	0.00705559	0.00770656
N745	N782	0.00705515	0.00788271
N340	N579	0.00705506	0.00726995
N11	N777	0.00705502	0.00915884
N804	N916	0.00705407	0.00779208
N283	N296	0.00705357	0.00729096
N125	N193	0.00705344	0.00915383
N94	N320	0.0070532	0.00798216
N38	N788	0.00705077	0.00788989
N533	N641	0.00705036	0.00971809
N313	N383	0.00704937	0.00988382
N373	N815	0.00704892	0.00874767
N243	N431	0.00704842	0.00819006
N362	N598	0.00704781	0.0078457
N29	N334	0.00704777	0.00815515
N444	N488	0.00704734	0.00743959
N242	N386	0.00704729	0.00950745
N38	N932	0.00704685	0.00773674
N129	N820	0.00704636	0.00905046
N197	N734	0.00704625	0.00894083
N181	N811	0.0070459	0.0116852
N311	N325	0.00704585	0.00778966
N107	N665	0.00704566	0.00988304
N296	N759	0.00704564	0.00746506
N697	N846	0.00704553	0.00825524
N544	N857	0.00704418	0.00841657
N268	N486	0.00704361	0.00867347
N303	N732	0.00704344	0.00803187
N158	N907	0.00704264	0.00733068
N186	N496	0.00704115	0.00787174
N377	N981	0.00704038	0.00803059
N348	N700	0.00703954	0.00812318
N261	N762	0.0070395	0.00811452
N7	N164	0.00703948	0.0096191
N194	N627	0.00703872	0.0111138
N237	N788	0.00703726	0.00819471
N87	N357	0.0070372	0.010997
N123	N777	0.00703702	0.00737037
N416	N700	0.00703664	0.00737789
N516	N637	0.00703541	0.00885871
N191	N793	0.00703419	0.0089465
N242	N905	0.00703361	0.00815238
N726	N909	0.00703307	0.00979153
N549	N907	0.00703307	0.00760338
N65	N103	0.00703294	0.0108568
N458	N909	0.00703288	0.00915416
N711	N755	0.00703263	0.00809699
N411	N502	0.00703014	0.00774526
N563	N859	0.00702987	0.00709692
N506	N935	0.00702983	0.01079
N285	N958	0.00702941	0.0105866
N113	N176	0.00702837	0.0102039
N766	N914	0.00702767	0.00781395
N124	N306	0.00702754	0.00989952
N304	N466	0.00702721	0.00753736
N662	N810	0.00702617	0.00753511
N801	N837	0.00702573	0.00834786
N491	N803	0.00702484	0.00785054
N265	N576	0.00702323	0.00850528
N167	N910	0.00702317	0.00790703
N82	N798	0.00702284	0.00719411
N554	N602	0.00702143	0.00735915
N196	N611	0.00702129	0.00769793
N231	N402	0.00702111	0.00815459
N417	N769	0.00702099	0.00778091
N547	N849	0.00702095	0.0104996
N466	N687	0.00702057	0.007792
N38	N900	0.00701787	0.00868938
N585	N716	0.00701658	0.00847254
N24	N922	0.00701612	0.00992531
N140	N965	0.00701511	0.00864257
N395	N791	0.0070145	0.0102579
N296	N864	0.00701405	0.00730557
N428	N855	0.00701298	0.00827558
N28	N789	0.00701296	0.00764571
N80	N773	0.00701257	0.00818999
N571	N939	0.00701188	0.00829573
N8	N45	0.00701065	0.00805636
N576	N656	0.0070099	0.00977594
N62	N281	0.00700922	0.00836358
N148	N197	0.00700796	0.0115011
N333	N762	0.00700763	0.00979406
N140	N372	0.0070075	0.00890651
N597	N957	0.00700652	0.00753304
N71	N469	0.00700582	0.00951071
N237	N387	0.00700469	0.00847761
N23	N532	0.00700443	0.0085478
N159	N729	0.0070035	0.00938847
N30	N115	0.00700282	0.0110563
N519	N955	0.00700242	0.00890441
N4	N556	0.0070006	0.00964099
N465	N807	0.00699881	0.010827
N43	N788	0.00699762	0.0081541
N528	N836	0.0069973	0.00949833
N153	N249	0.0069961	0.00801006
N102	N914	0.00699584	0.00943891
N305	N574	0.00699552	0.00756322
N215	N843	0.00699501	0.0099452
N354	N910	0.00699466	0.0125445
N547	N731	0.0069944	0.00800057
N323	N639	0.00699402	0.00889273
N107	N540	0.00699359	0.00920661
N250	N569	0.00699322	0.00947462
N189	N624	0.00699282	0.00748867
N117	N347	0.00699259	0.00741301
N74	N353	0.00699156	0.00994376
N44	N68	0.00699147	0.0081852
N432	N514	0.00699086	0.00796902
N464	N501	0.00699047	0.00763624
N564	N844	0.00699042	0.00843863
N491	N664	0.00698951	0.00929659
N461	N706	0.00698941	0.00983945
N248	N591	0.00698929	0.00889121
N417	N651	0.00698852	0.00766897
N64	N226	0.0069884	0.0097981
N14	N732	0.00698811	0.00704445
N88	N954	0.00698804	0.00949742
N740	N972	0.00698786	0.00837716
N701	N925	0.00698724	0.00813426
N611	N816	0.00698645	0.00837206
N88	N289	0.00698541	0.00959958
N728	N869	0.00698452	0.00893111
N269	N469	0.0069827	0.00771018
N937	N989	0.00698258	0.0104596
N18	N634	0.00698222	0.0104046
N277	N513	0.00698191	0.0077662
N222	N318	0.00698145	0.00714364
N512	N815	0.00698106	0.00984158
N709	N783	0.00698102	0.00861227
N468	N937	0.00698093	0.0100942
N888	N985	0.00698085	0.00769871
N794	N950	0.00698084	0.00820154
N130	N131	0.0069806	0.00893064
N362	N926	0.00698041	0.00881307
N114	N441	0.00698015	0.00892555
N312	N781	0.00697979	0.00871304
N266	N691	0.00697972	0.00832642
N335	N491	0.00697934	0.00795882
N275	N374	0.00697924	0.00940413
N159	N451	0.00697917	0.0128481
N462	N495	0.00697894	0.00771725
N405	N605	0.00697729	0.00795723
N241	N416	0.00697473	0.00741283
N29	N136	0.00697384	0.00760752
N92	N296	0.0069737	0.00701535
N446	N821	0.0069732	0.00743047
N509	N533	0.00697257	0.00962096
N473	N697	0.00697205	0.00902093
N38	N834	0.00697179	0.00789517
N66	N330	0.00697061	0.0109759
N802	N977	0.00697049	0.00945359
N166	N727	0.00697042	0.00914107
N69	N83	0.00697017	0.01109
N484	N783	0.00697014	0.0098028
N290	N740	0.00697008	0.00759732
N48	N684	0.00696942	0.00844296
N489	N857	0.0069693	0.00837583
N817	N935	0.00696913	0.0105394
N259	N981	0.00696902	0.00815968
N59	N918	0.00696891	0.00885217
N631	N787	0.0069677	0.0104787
N342	N996	0.00696765	0.00850714
N274	N346	0.00696716	0.00872137
N136	N707	0.00696688	0.00759502
N611	N851	0.00696625	0.00767179
N708	N973	0.00696565	0.0113877
N500	N772	0.00696547	0.00786441
N804	N974	0.00696533	0.0085241
N737	N782	0.0069648	0.00754421
N121	N290	0.00696401	0.00747409
N295	N441	0.00696344	0.0091569
N668	N791	0.00696331	0.00761007
N14	N827	0.00696314	0.00787971
N450	N693	0.00696248	0.00885897
N236	N785	0.00696237	0.00949462
N155	N779	0.00696173	0.00973608
N707	N792	0.00696034	0.00765712
N281	N823	0.00695973	0.00820038
N415	N728	0.00695887	0.00931481
N76	N546	0.00695867	0.00792973
N576	N619	0.00695751	0.00808602
N599	N847	0.00695619	0.0089347
N2	N59	0.00695544	0.00806064
N277	N489	0.00695523	0.00819753
N94	N115	0.00695445	0.00905475
N387	N856	0.00695312	0.00779041
N183	N519	0.00695273	0.00797096
N266	N603	0.00695135	0.00751086
N73	N155	0.00694933	0.00754642
N161	N862	0.0069493	0.00864887
N90	N762	0.00694889	0.00803772
N344	N977	0.00694819	0.00880651
N150	N344	0.00694807	0.00776155
N658	N707	0.00694806	0.00890752
N693	N852	0.00694802	0.00859752
N272	N932	0.00694769	0.00718484
N455	N795	0.00694769	0.00908729
N508	N801	0.00694763	0.00888428
N177	N518	0.00694748	0.00806857
N359	N459	0.00694675	0.00889458
N101	N271	0.00694616	0.00866462
N50	N918	0.00694537	0.00792749
N208	N925	0.00694415	0.00827845
N314	N852	0.00694415	0.00793791
N269	N595	0.00694371	0.00778198
N41	N721	0.0069435	0.00843116
N24	N425	0.00694319	0.00899749
N662	N816	0.00694245	0.00817511
N441	N808	0.00694039	0.00951945
N520	N899	0.00693921	0.00983428
N381	N801	0.00693903	0.00820934
N114	N664	0.00693772	0.00847769
N239	N734	0.00693754	0.0080572
N482	N729	0.00693719	0.00860437
N584	N657	0.00693705	0.00755315
N380	N963	0.0069367	0.00842348
N174	N244	0.00693642	0.0101286
N263	N694	0.00693523	0.010076
N435	N909	0.00693444	0.00888292
N342	N650	0.00693431	0.00869261
N121	N437	0.00693406	0.0080603
N43	N389	0.00693266	0.00854466
N273	N962	0.00693209	0.00938203
N167	N511	0.00693172	0.00717771
N858	N885	0.00693106	0.00845501
N404	N513	0.00693025	0.00922189
N844	N934	0.00692996	0.00812087
N132	N874	0.00692988	0.00812206
N222	N334	0.00692972	0.00754681
N133	N781	0.00692928	0.00858871
N129	N984	0.00692917	0.00781935
N85	N397	0.00692828	0.00819634
N827	N964	0.00692787	0.00882106
N215	N775	0.00692668	0.0109472
N66	N359	0.00692639	0.0104571
N219	N313	0.00692602	0.0108829
N468	N675	0.00692538	0.00938413
N92	N253	0.00692283	0.00805002
N9	N656	0.00692264	0.0100037
N457	N500	0.00692168	0.0075357
N246	N881	0.00692103	0.00739786
N282	N798	0.00692102	0.00778694
N28	N311	0.00692087	0.00818396
N561	N905	0.00692068	0.00732261
N523	N580	0.00692042	0.00800191
N377	N718	0.00692025	0.00760026
N14	N171	0.00691966	0.00705995
N356	N672	0.00691916	0.00968358
N283	N773	0.00691903	0.00716822
N299	N718	0.00691835	0.00924946
N92	N187	0.00691771	0.00720973
N637	N727	0.00691736	0.00780239
N194	N539	0.00691658	0.00738922
N379	N709	0.00691572	0.00751283
N429	N718	0.00691535	0.00965689
N204	N246	0.00691411	0.00827698
N67	N220	0.00691402	0.00943668
N354	N883	0.00691336	0.0117693
N359	N804	0.00691298	0.00844485
N253	N682	0.00691209	0.00876136
N396	N910	0.00691071	0.00781269
N346	N810	0.00691063	0.00706106
N965	N984	0.00691027	0.00704021
N548	N692	0.00690917	0.00989098
N58	N507	0.00690756	0.00730699
N587	N833	0.00690653	0.00928543
N311	N351	0.00690614	0.00981149
N774	N795	0.0069053	0.00928185
N719	N784	0.00690508	0.0096882
N423	N743	0.00690498	0.0082873
N515	N954	0.00690427	0.00942444
N131	N156	0.0069037	0.00872354
N451	N595	0.00690214	0.0121233
N0	N247	0.00690188	0.00728927
N7	N255	0.00690179	0.00775122
N309	N885	0.00690089	0.00905265
N203	N438	0.0069004	0.00772223
N109	N934	0.00690024	0.00708982
N83	N224	0.0068993	0.00744193
N115	N587	0.00689908	0.0101949
N642	N862	0.00689628	0.0076294
N73	N430	0.0068958	0.00838229
N228	N822	0.00689571	0.00993543
N73	N908	0.00689366	0.00739717
N174	N734	0.00689274	0.0074133
N154	N831	0.00689204	0.00806644
N491	N660	0.00689168	0.00784326
N491	N904	0.00689046	0.00888033
N209	N490	0.00689034	0.00700772
N646	N925	0.00689011	0.00827231
N304	N468	0.00688951	0.00886447
N297	N394	0.00688825	0.00756342
N348	N812	0.00688755	0.00820386
N373	N421	0.00688734	0.00914323
N365	N419	0.00688726	0.00774595
N518	N895	0.00688684	0.0079329
N637	N800	0.00688657	0.0119389
N429	N628	0.00688375	0.00907623
N129	N199	0.00688282	0.0081279
N367	N575	0.00688241	0.00869454
N531	N689	0.00688216	0.0071229
N30	N181	0.00688196	0.0116075
N795	N870	0.00688175	0.00827144
N799	N821	0.00688053	0.00835091
N233	N977	0.00687998	0.0115661
N612	N631	0.00687786	0.00880868
N424	N633	0.00687765	0.0125165
N657	N729	0.00687625	0.00849071
N316	N476	0.00687614	0.0102226
N493	N697	0.00687473	0.00800473
N196	N734	0.00687456	0.00734297
N95	N770	0.00687321	0.00843852
N278	N984	0.00687289	0.00701828
N822	N867	0.00687265	0.00808624
N508	N528	0.00687201	0.0087153
N171	N428	0.00687166	0.00796306
N16	N242	0.0068713	0.00979977
N285	N392	0.00687073	0.0106045
N149	N182	0.00686964	0.0124507
N350	N545	0.00686942	0.0102234
N482	N979	0.00686898	0.00825607
N316	N807	0.00686896	0.0103747
N118	N513	0.00686755	0.00710227
N66	N100	0.00686697	0.0106331
N347	N969	0.00686693	0.00844328
N332	N443	0.00686676	0.00789221
N399	N404	0.00686655	0.00982957
N249	N957	0.00686646	0.00737539
N359	N418	0.00686573	0.00807175
N608	N695	0.00686506	0.00884633
N504	N744	0.00686487	0.0078747
N231	N559	0.00686478	0.00877663
N331	N434	0.00686435	0.0081121
N89	N333	0.00686425	0.00951363
N58	N944	0.00686371	0.00958097
N580	N679	0.00686367	0.00986836
N172	N657	0.00686254	0.00855733
N669	N718	0.00686187	0.00818203
N2	N806	0.00686173	0.00715077
N589	N971	0.00686166	0.00795162
N60	N863	0.00686058	0.00740917
N5	N471	0.00686024	0.00746072
N765	N845	0.0068598	0.00895345
N468	N907	0.00685929	0.00908216
N714	N858	0.00685821	0.00695043
N695	N840	0.00685613	0.0110299
[truncated: 497,501+ more rows]

## Sheet: 3-Way_20atts_0.2H_EDM-1_1
Feature1	Feature2	Information Gain	Mutual information
N0	N2	0.00666219	0.00943884
N10	N14	0.00543786	0.00735438
N12	N14	0.00527928	0.00829031
N0	P2	0.00504433	0.00779962
N2	N7	0.00487684	0.00527196
N11	P1	0.00483009	0.00661096
N3	N11	0.00464795	0.00563957
N15	P1	0.00460561	0.00819708
N2	N10	0.00443978	0.00469698
N5	N8	0.00437089	0.00911214
N5	N9	0.00433692	0.00872948
N12	N15	0.00430932	0.00747528
N7	N16	0.00409239	0.00450879
N9	P2	0.00400518	0.0069728
N7	N13	0.00393441	0.00444507
N8	N13	0.00376503	0.00721822
N1	N9	0.00371828	0.00700607
N9	N10	0.00371595	0.0064877
N8	N12	0.00358203	0.00779698
N0	N8	0.00354811	0.00918798
N13	P1	0.00344435	0.00533711
N14	P3	0.00336692	0.00684707
N6	P3	0.00330756	0.00769662
N3	N6	0.00330387	0.00686009
N10	N15	0.00323332	0.00530476
N2	N9	0.00320432	0.00619331
N5	N15	0.00320271	0.00689496
N0	N16	0.00316588	0.00596379
N7	N8	0.00303267	0.00629103
N11	P3	0.0030046	0.00482906
N10	N12	0.00292349	0.00405798
N10	P2	0.0029008	0.00313664
N3	N12	0.00289278	0.00475805
N3	N5	0.00287585	0.00526741
N6	N9	0.00285076	0.00840797
N10	N11	0.00282411	0.00308495
N9	N13	0.002809	0.00591351
N1	P3	0.00277758	0.00489722
N4	N7	0.00274133	0.00357829
N9	N12	0.00274005	0.00660632
N0	N12	0.00269332	0.00634725
N5	N16	0.00267308	0.00457236
N10	P3	0.00266938	0.00427298
N1	P2	0.00266433	0.00341621
N0	N15	0.00265636	0.00724724
N8	P1	0.00264031	0.00728078
N0	N9	0.00260661	0.00789781
N3	N13	0.00257269	0.00367621
N1	N5	0.00256804	0.00474487
N2	N11	0.00250829	0.00298636
N11	N14	0.00248317	0.00462056
N6	N15	0.00245659	0.00731349
N1	N8	0.00239461	0.00603108
N3	P3	0.0023703	0.00470467
N0	N5	0.00234937	0.0065296
N0	N10	0.00234195	0.00490137
N12	P3	0.00229225	0.00499036
N4	N6	0.00228046	0.00576495
N14	P1	0.00225099	0.00568755
N2	N13	0.00219705	0.00278702
N7	P3	0.00218825	0.00392977
N3	N4	0.00214365	0.00357346
N9	N14	0.00213349	0.00678179
N0	N3	0.00213032	0.00542051
N16	P3	0.00210755	0.00394965
N13	N16	0.00210712	0.00271836
N7	N9	0.00210681	0.00501649
N0	N13	0.00210327	0.00499545
N5	N11	0.00208534	0.00396699
N1	N13	0.00208469	0.00297347
N4	P3	0.00206176	0.00432442
N4	N16	0.0020552	0.00299272
N2	N3	0.00204438	0.00303236
N0	P1	0.00195487	0.00603432
P2	P3	0.0019496	0.00374907
N4	N9	0.00193554	0.00536635
N12	P1	0.00181743	0.00447195
N6	N12	0.00179357	0.00571352
N5	P1	0.00178849	0.00496931
N3	N15	0.00176392	0.00456614
N15	P2	0.00174114	0.00400845
N14	N15	0.00173266	0.00568064
N15	N16	0.00169983	0.00400977
N4	N10	0.00168469	0.00238372
N1	N6	0.00166255	0.00500402
N1	N3	0.00164677	0.00293357
N9	P1	0.00163933	0.00593111
N5	N14	0.00163144	0.00516877
N1	N7	0.00160385	0.00229779
N0	N14	0.00159379	0.00602975
N7	N12	0.00157963	0.00285204
N3	N7	0.00154411	0.00245279
N6	P1	0.00154394	0.00588941
N13	N14	0.00150822	0.0037575
N1	N10	0.0015057	0.00206172
N12	N13	0.00144268	0.00290992
N6	N16	0.00143228	0.00449622
N14	N16	0.00143173	0.00358675
N2	P2	0.00141858	0.00187166
N6	P2	0.00141599	0.0044373
N2	N16	0.00139944	0.00189515
N6	N10	0.0013975	0.00422293
N4	N13	0.00138348	0.00241527
N4	P2	0.00134832	0.00224322
N1	N14	0.00134412	0.00377668
N8	N11	0.00134374	0.00468504
N4	P1	0.00132352	0.00354258
N5	N7	0.00132135	0.00312006
N4	N11	0.00130779	0.00222769
N5	P2	0.00128138	0.00313803
N13	P2	0.00127262	0.00184122
N4	N15	0.00126087	0.00399137
N11	N15	0.00124636	0.00353866
N7	N11	0.00124551	0.00164427
N13	N15	0.00123734	0.00364154
N6	N7	0.0012332	0.00419655
N1	P1	0.00122877	0.00330482
N13	P3	0.00121795	0.00315431
N7	P2	0.00119159	0.00156536
N7	P1	0.00118775	0.00288568
N3	N9	0.00117964	0.00468217
N1	N15	0.00117754	0.00376502
N0	N6	0.00116184	0.00650672
N7	N15	0.00115546	0.00336482
N2	N5	0.00115055	0.00302856
N6	N14	0.00113465	0.00583663
N8	N16	0.00110472	0.00446366
N2	N12	0.00108188	0.0024336
P1	P2	0.00107385	0.00282972
N12	N16	0.00106602	0.00243901
N2	P1	0.00104897	0.00282621
N0	P3	0.00104677	0.00516981
N12	P2	0.00103956	0.00236992
N16	P1	0.0010349	0.0028334
N1	N4	0.00103458	0.00224965
N5	N6	0.00102969	0.00547594
N4	N8	0.00102317	0.00480266
N9	P3	0.00102133	0.0053567
N16	P2	0.00101418	0.00148852
N3	N14	0.000972618	0.00361992
N1	N12	0.00095872	0.00260925
N3	P2	0.000956648	0.00192327
N3	N8	0.0009399	0.00479111
N10	N13	0.000932643	0.00130538
N5	N13	0.000921537	0.00291508
N5	N12	0.000897034	0.00365234
N3	N10	0.000893146	0.0016639
N10	P1	0.00088563	0.00244564
N2	N15	0.000876294	0.00316496
N3	P1	0.00083369	0.00312448
N8	P3	0.00082995	0.00551401
N9	N15	0.000827542	0.00563076
P1	P3	0.000825496	0.00394913
N11	P2	0.000813189	0.0012699
N8	N14	0.00075605	0.00575303
N10	N16	0.000750564	0.00102904
N1	N2	0.000715283	0.00148853
N0	N7	0.000695636	0.00339298
N2	N4	0.000681757	0.00159802
N0	N1	0.000655963	0.00373142
N4	N5	0.000652859	0.0029727
N0	N4	0.000645936	0.00386441
N5	P3	0.000605258	0.00382967
N8	P2	0.000586656	0.00390296
N5	N10	0.000563986	0.00222477
N11	N13	0.000559333	0.00115293
N8	N10	0.000531875	0.00365231
N2	N6	0.000507502	0.00355017
N7	N14	0.0005063	0.00256075
N2	P3	0.000500388	0.00232122
N2	N14	0.000484814	0.00261857
N11	N16	0.000457844	0.000957181
N11	N12	0.000449549	0.0018049
N4	N14	0.000439017	0.00301459
N15	P3	0.00043612	0.00407118
N14	P2	0.000411951	0.00252434
N6	N8	0.000362761	0.00626865
N0	N11	0.000362493	0.00314277
N1	N16	0.000344007	0.00113852
N8	N15	0.000321695	0.00547359
N9	N11	0.00030832	0.00330094
N9	N16	0.000294789	0.00330504
N1	N11	0.000290943	0.00106782
N8	N9	0.00026293	0.00611514
N3	N16	0.000260342	0.0012696
N7	N10	0.000236407	0.000414306
N4	N12	0.000231203	0.00202475
N6	N11	0.000226177	0.00327248
N6	N13	3.2602e-05	0.0031908
N2	N8	-4.531e-06	0.00333313
