# Supplementary material for: NSPA: characterizing the disease association of multiple genetic interactions at single-subject resolution
Source: Bioinform Adv. 2023 Feb 7;3(1):vbad010. doi: 10.1093/bioadv/vbad010 (PMC9927570; doi:10.1093/bioadv/vbad010)
Supplement: vbad010_Supplementary_Data [file vbad010_supplementary_data.zip › vbad010_Supplementary_Data/Table-S3.xlsx]

## Sheet: Summary
Table-S3: Functional enrichment analysis
LC	URL	rsIDs	Terms
All	https://biit.cs.ut.ee/gplink/l/GBbbkYstRY	Link	Link
>0.04	https://biit.cs.ut.ee/gplink/l/_ySlqOdIQw	Link	Link
0	https://biit.cs.ut.ee/gplink/l/yf1RiF_IRE	Link	Link
1	No results	Link	Viod
2	https://biit.cs.ut.ee/gplink/l/pT78qVjEQb	Link	Link
3	https://biit.cs.ut.ee/gplink/l/4EFHna2ORl	Link	Link
4	https://biit.cs.ut.ee/gplink/l/TeM_AYx7TU	Link	Link
5	https://biit.cs.ut.ee/gplink/l/fvek2pqMQ8	Link	Link
6	https://biit.cs.ut.ee/gplink/l/5i6Yxch0Ts	Link	Link
7	https://biit.cs.ut.ee/gplink/l/dIqcdOpFTd	Link	Link
8	https://biit.cs.ut.ee/gplink/l/EyEQkw9yTC	Link	Link
9	https://biit.cs.ut.ee/gplink/l/-Df9s582Ta	Link	Link
10	https://biit.cs.ut.ee/gplink/l/gF8mk7B3SY	Link	Link
11	https://biit.cs.ut.ee/gplink/l/UXFvb6AETd	Link	Link
12	https://biit.cs.ut.ee/gplink/l/RA8GVL9sQF	Link	Link
13	https://biit.cs.ut.ee/gplink/l/aUHyShMvRP	Link	Link
14	https://biit.cs.ut.ee/gplink/l/EBezXewMQU	Link	Link

## Sheet: All_rsIDs
rs6567313
rs10839658
rs4953616
rs12919297
rs10503098
rs11716015
rs12928583
rs17566445
rs6431233
rs11769915
rs11082726
rs2375957
rs17558560
rs2855142
rs7118075
rs919178
rs1423363
rs5751950
rs10143148
rs9897212
rs3758126
rs2047087
rs7235205
rs4903249
rs6777142
rs7197319
rs713383
rs16843438
rs17004824
rs16177
rs829997
rs10152049
rs6993971
rs761167
rs12717576
rs38247
rs10836309
rs7863282
rs2817431
rs7127594
rs17355157
rs6447976
rs10265823
rs2777738
rs7364201
rs13157385
rs13201016
rs12975551
rs11126163
rs34692025
rs9309089
rs9109
rs2018771
rs1077084
rs1539438
rs6822207
rs6510057
rs869894
rs2506034
rs12146686
rs713061
rs11771563
rs13260745
rs11929934
rs11727464
rs1590359
rs381451
rs10520276
rs12658529
rs1231056
rs6785310
rs987534
rs12207056
rs7080305
rs11919795
rs4736796
rs3891910
rs2090394
rs11032968
rs10994470
rs10448137
rs11940750
rs1009478
rs825839
rs2121001
rs12758963
rs2078450
rs11937236
rs3198502
rs862334
rs6729809
rs10841496
rs1131445
rs10979372
rs35869320
rs2974039
rs7333705
rs3826293
rs7886010
rs404619
rs17739271
rs7289071
rs3007733
rs2992757
rs6822671
rs9505014
rs2992736
rs10860299
rs995805
rs912438
rs149969
rs6555860
rs13190616
rs200968
rs7675387
rs1034020
rs3008204
rs11787759
rs573179
rs9366702
rs4809960
rs11143040
rs926141
rs8063688
rs12155595
rs10215031
rs17149955
rs3783295
rs17506627
rs4979467
rs7085352
rs4968558
rs4884317
rs11605105
rs170961
rs11226679
rs10093390
rs12890229
rs7804817
rs2992753
rs1879265
rs993871
rs136094
rs12450446
rs2561078
rs415229
rs12716868
rs4736695
rs7522460
rs2172915
rs7222667
rs10946724
rs12675721
rs10977362
rs3013462
rs10150274
rs6619657
rs1003710
rs12203454
rs979607
rs9891768
rs2179095
rs200994
rs10899256
rs11874505
rs2841292
rs156744
rs10514261
rs1256719
rs4532119
rs9492432
rs7081563
rs6507838
rs5751416
rs12232384
rs8033723
rs10786828
rs7172127
rs6621944
rs10865864
rs7990415
rs7320534
rs2194193
rs10744030
rs10815183
rs4818067
rs10056291
rs3907134
rs6922018
rs857230
rs11642137
rs190108
rs1885697
rs1348029
rs6047163
rs7669556
rs11092578
rs1558697
rs1557142
rs7654754
rs4871791
rs1174656
rs567229
rs1378613
rs1653098
rs6424909
rs2491430
rs1023551
rs9505309
rs3777969
rs4772641
rs1948080
rs4511648
rs1806722
rs10775299
rs1333748
rs469522
rs9920181
rs28469650
rs1333746
rs11162634
rs8033503
rs1294085
rs12406019
rs1285740
rs10489762
rs12533473
rs4392367
rs2830201
rs3012675
rs714647
rs16864923
rs11628843
rs1544846
rs2423366
rs12439952
rs11934651
rs525007
rs518075
rs4952280
rs328794
rs5997629
rs17160152
rs7654896
rs3092043
rs905858
rs354519
rs219180
rs1038890
rs10062069
rs2252324
rs8106205
rs2797129
rs2433421
rs4689767
rs2543139
rs3775753
rs554743
rs1078739
rs886658
rs12518000
rs3810965
rs10004243
rs1469101
rs9880478
rs6025642
rs13113735
rs41420347
rs1356118
rs6625546
rs13176940
rs776840
rs6773772
rs26075
rs2512987
rs4945097
rs796140
rs1825651
rs2546048
rs6735844
rs13023050
rs1978181
rs4067228
rs2349415
rs10513453
rs2307019
rs7546194
rs9871288
rs36044
rs10104063
rs2431124
rs1750961
rs2215781
rs5997641
rs10257697
rs17803698
rs2174076
rs2215849
rs4913353
rs17245271
rs685163
rs4598778
rs17819108
rs8039531
rs7647357
rs4850358
rs710384
rs5916050
rs7786437
rs8043049
rs7142232
rs3133732
rs4894196
rs6731361
rs2833866
rs10102960
rs8111234
rs9593136
rs7966456
rs1530559
rs11744003
rs1667550
rs935613
rs2059271
rs4601989
rs2704917
rs12465802
rs12833553
rs11009265
rs7061912
rs6730157
rs17052811
rs4240328
rs9548962
rs11739923
rs1504578
rs10002760
rs309137
rs12491199
rs951818
rs286437
rs4979892
rs12441344
rs1542007
rs4988235
rs6783810
rs9958110
rs13100540
rs16888555
rs10503428
rs10493055
rs7212582
rs4861498
rs2862092
rs605008
rs8108774
rs710394
rs710377
rs1461841
rs322129
rs6739713
rs185763
rs4813802
rs16951597
rs7320590
rs10802064
rs10984029
rs10823610
rs1064103
rs6575242
rs17259985
rs1550720
rs7922731
rs16935585
rs11687338
rs7790976
rs7629818
rs17538843
rs9298146
rs2074129
rs7829473
rs10156332
rs1350886
rs2396053
rs1465677
rs2876761
rs1893152
rs4901210
rs11934369
rs1341473
rs1924208
rs10766639
rs1551929
rs7554186
rs12893940
rs12805702
rs11622263
rs2541230
rs432284
rs1019738
rs1412444
rs6818978
rs6085661
rs11211590
rs11786948
rs2803602
rs12618741
rs6665839
rs17701547
rs28627320
rs951157
rs7999084
rs1564954
rs1001793
rs3095502
rs7779296
rs1517150
rs7535790
rs4958645
rs863582
rs869789
rs12522315
rs17818937
rs1565654
rs2224382
rs781707
rs1160309
rs755048
rs2276378
rs10850475
rs6748459
rs5925085
rs2208105
rs4758468
rs12013673
rs547177
rs4961195
rs6988624
rs708271
rs16879814
rs7315885
rs4844285
rs436463
rs1287271
rs10043792
rs10940346
rs35665
rs7141420
rs1116986
rs11994674
rs6765905
rs179428
rs13354798
rs529386
rs6006611
rs9394
rs1372120
rs4298088
rs3127061
rs967582
rs10958390
rs7718785
rs11676348
rs1576168
rs6977284
rs1025949
rs6609094
rs2368785
rs1950192
rs8096586
rs8103611
rs12852829
rs2463838
rs10036065
rs13185587
rs10214212
rs7311627
rs1783919
rs1552973
rs16892406
rs11796153
rs1039797
rs10073636
rs2919381
rs12584385
rs753017
rs1702468
rs196604
rs11247870
rs16868536
rs6913163
rs2368045
rs11989824
rs4894724
rs2811802
rs10877902
rs7431217
rs4931635
rs10497454
rs2171209
rs12264785
rs1861870
rs1220315
rs1324758
rs1862856
rs10987613
rs378609
rs1954338
rs2064937
rs8891
rs17361055
rs4329483
rs84191
rs150366
rs11581894
rs9352063
rs1627835
rs10489636
rs7165303
rs11709691
rs10768950
rs4742449
rs7646077
rs1791523
rs7506177
rs3846075
rs4770433
rs17187772
rs1524100
rs4936742
rs2824722
rs35806
rs135392
rs951747
rs10836964
rs10919851
rs13138544
rs10502900
rs7084875
rs2691809
rs12463667
rs9668333
rs912594
rs2160643
rs4854526
rs13255611
rs872113
rs3775775
rs7281317
rs12162233
rs293875
rs2311074
rs747580
rs10063281
rs2631746
rs12638646
rs7586507
rs2104051
rs7105484
rs6546181
rs12195791
rs2476934
rs3762830
rs12591766
rs3112112
rs4979237
rs10157978
rs4820478
rs518004
rs16883882
rs11779911
rs10494460
rs1873250
rs4763132
rs11722498
rs10259381
rs7223643
rs12048672
rs17580421
rs4853420
rs5906992
rs17061088
rs4129294
rs2679261
rs17618119
rs7864036
rs6051490
rs4790
rs4711374
rs4788808
rs7648926
rs7073111
rs13225906
rs13264706
rs4478152
rs7296335
rs6428580
rs6662998
rs17143272
rs11769381
rs11144411
rs7032451
rs8024690
rs12799172
rs11002088
rs11635194
rs13180395
rs12454377
rs2643823
rs10834318
rs4803045
rs4871322
rs932443
rs2143734
rs2179218
rs17756404
rs6454367
rs1339521
rs4246309
rs7592100
rs4238009
rs6689839
rs13150331
rs947367
rs7205
rs4370755
rs6669972
rs275467
rs11849344
rs12913551
rs3801839
rs4555392
rs236175
rs454422
rs7365286
rs12863927
rs2237831
rs4787348
rs10043614
rs892031
rs783304
rs3849463
rs17456670
rs10891845
rs8025774
rs7949993
rs17364546
rs984773
rs968021
rs9809165
rs7524973
rs205661
rs10839548
rs1033411
rs13255574
rs12040249
rs12148908
rs1517700
rs2675181
rs10073312
rs795302
rs2007639
rs749613
rs2326371
rs174472
rs10452035
rs7656598
rs160702
rs1125102
rs2643328
rs1288829
rs1274762
rs7571877
rs6578908
rs16940062
rs788159
rs8106664
rs7721839
rs7876414
rs12476
rs2830249
rs8023253
rs1537834
rs16957568
rs4795629
rs960633
rs10438355
rs2008765
rs12570033
rs12125471
rs6585256
rs6442020
rs2898691
rs11871217
rs4750058
rs955514
rs1729062
rs7667423
rs1517002
rs10117193
rs12196394
rs17803986
rs2554682
rs11649877
rs17799849
rs10763963
rs11781147
rs7373858
rs952973
rs17154753
rs646358
rs1456079
rs8082149
rs790346
rs12987292
rs6569099
rs17742882
rs1641788
rs2268682
rs2292750
rs2068701
rs2103273
rs3900446
rs4860406
rs2896243
rs2376305
rs4234618
rs4823984
rs4076553
rs4793244
rs1024091
rs10815398
rs592389
rs2783424
rs4402864
rs17105411
rs1167432
rs12300073
rs6756596
rs6728483
rs1332290
rs17822848
rs493742
rs17146997
rs8039278
rs12830004
rs2193414
rs549476
rs598126
rs6037811
rs1442973
rs3898050
rs615942
rs7729723
rs12315573
rs3791423
rs10927866
rs911707
rs2376308
rs7014579
rs12172194
rs12628155
rs1483401
rs3011415
rs4963442
rs16901346
rs12676128
rs567578
rs6073629
rs6981281
rs1026005
rs6073627
rs9595945
rs32494
rs4757597
rs7538619
rs11626641
rs10753234
rs17742319
rs576598
rs9450448
rs8101563
rs3922385
rs220278
rs7024043
rs602117
rs10895090
rs16975871
rs4846483
rs7853782
rs1560434
rs6683598
rs10169221
rs3814892
rs7303475
rs2407246
rs622219
rs9595960
rs854151
rs4782872
rs7793323
rs6853596
rs418874
rs7221762
rs927204
rs17029539
rs6096234
rs12614525
rs182784
rs4309706
rs7332030
rs10802934
rs11210527
rs4846479
rs6031944
rs1473527
rs357936
rs17037864
rs11762253
rs10020457
rs12959006
rs5749468
rs4402086
rs469280
rs10875652
rs3893315
rs4782574
rs4760653
rs17618877
rs6657275
rs9309322
rs2836399
rs17011024
rs3807848
rs964744
rs738809
rs10963675
rs1889625
rs17687396
rs1275528
rs3781638
rs14389
rs4969170
rs1243446
rs1376842
rs17641254
rs10423969
rs16928064
rs2061201
rs2160091
rs285334
rs2036339
rs1168581
rs1561535
rs11708935
rs11891876
rs4128294
rs4072819
rs920980
rs10156134
rs571497
rs7260668
rs7650856
rs1000040
rs7728035
rs11869433
rs1490343
rs852517
rs17610444
rs1547578
rs11126931
rs795085
rs10934215
rs6020972
rs12622722
rs4305424
rs1896880
rs26880
rs2526614
rs6491952
rs1670314
rs11046975
rs772622
rs3807852
rs1263811
rs1165956
rs12481143
rs7607618
rs707645
rs10764442
rs7832145
rs16867926
rs11209405
rs1022663
rs11150909
rs17408765
rs12104693
rs710681
rs1275501
rs12217848
rs16852535
rs4765088
rs12152004
rs4673664
rs6865709
rs15969
rs7949874
rs17552089
rs7147607
rs10144013
rs745321
rs9289163
rs7681358
rs651284
rs2143511
rs17724172
rs2835270
rs2249380
rs6545750
rs6635708
rs2409086
rs12462724
rs4233728
rs11048998
rs12239846
rs10498494
rs10924730
rs8123674
rs12533818
rs1152399
rs17045459
rs10863457
rs1158541
rs10428352
rs4252125
rs10200706
rs2389910
rs910125
rs10842635
rs347987
rs1334392
rs4851675
rs2709591
rs11216028
rs749008
rs1015387
rs1005696
rs1891673
rs9545836
rs9961643
rs3097563
rs3093170
rs10508204
rs3808357
rs12508654
rs12763104
rs12516704
rs234146
rs2961851
rs4741218
rs12889238
rs16934661
rs4850702
rs13020966
rs6967915
rs7147170
rs9564317
rs16900295
rs4252087
rs6992898
rs3845787
rs6763361
rs7938684
rs1105621
rs35125077
rs17045852
rs3913300
rs713333
rs7145143
rs7405957
rs17235308
rs10507901
rs11012390
rs2661665
rs2236490
rs7294907
rs6893509
rs3863238
rs7373930
rs9599848
rs12171762
rs11644000
rs1546746
rs2134477
rs3773300
rs9822689
rs902966
rs1965528
rs4543871
rs8033582
rs13228793
rs11125039
rs10939067
rs6574751
rs10159966
rs11623043
rs7548057
rs7630830
rs6978606
rs2161719
rs3014771
rs4961719
rs862427
rs1002316
rs7127438
rs10906888
rs7874842
rs12964779
rs880416
rs13196874
rs6915319
rs761857
rs7097552
rs1492087
rs1800764
rs6874307
rs3002130
rs7824718
rs893740
rs11033160
rs2046397
rs1884361
rs6559629
rs10095896
rs12752888

## Sheet: All_Terms
source	term_name	term_id	adjusted_p_value	negative_log10_of_adjusted_p_value	term_size	query_size	intersection_size	effective_domain_size	intersections
GO:MF	nucleoside-triphosphatase regulator activity	GO:0060589	0.000407604	3.38976	497	421	29	20166	RS10265823,RS10520276,ENSG00000182957,ENSG00000273167,RS136094,RS3013462,RS1885697,ENSG00000143344,RS2423366,RS12518000,RS3810965,RS6730157,RS2074129,RS17701547,RS2368785,RS8103611,RS4931635,RS10987613,RS13138544,RS4763132,RS2675181,RS174472,RS2407246,RS10802934,RS17011024,RS4128294,RS9289163,RS2709591,RS7630830
GO:MF	GTPase regulator activity	GO:0030695	0.000407604	3.38976	497	421	29	20166	RS10265823,RS10520276,ENSG00000182957,ENSG00000273167,RS136094,RS3013462,RS1885697,ENSG00000143344,RS2423366,RS12518000,RS3810965,RS6730157,RS2074129,RS17701547,RS2368785,RS8103611,RS4931635,RS10987613,RS13138544,RS4763132,RS2675181,RS174472,RS2407246,RS10802934,RS17011024,RS4128294,RS9289163,RS2709591,RS7630830
GO:MF	3',5'-cyclic-AMP phosphodiesterase activity	GO:0004115	0.0110676	1.95595	17	421	5	20166	ENSG00000172572,RS1557142,RS13176940,RS4329483,RS12196394
GO:MF	guanyl-nucleotide exchange factor activity	GO:0005085	0.0163153	1.78741	230	421	16	20166	RS10265823,RS10520276,ENSG00000182957,ENSG00000273167,RS1885697,ENSG00000143344,RS3810965,RS6730157,RS2074129,RS2368785,RS8103611,RS4931635,RS13138544,RS174472,RS2407246,RS7630830
GO:MF	gated channel activity	GO:0022836	0.0250296	1.60155	346	421	20	20166	RS16843438,ENSG00000185774,RS11727464,RS12450446,RS7320534,RS8033503,RS12833553,RS4979892,RS6783810,RS1564954,RS755048,RS179428,RS11247870,RS7165303,RS10063281,RS12148908,ENSG00000165548,ENSG00000197584,RS1158541,RS12508654
GO:MF	ion gated channel activity	GO:0022839	0.0285756	1.544	47	421	7	20166	RS16843438,RS12450446,RS8033503,RS4979892,RS11247870,ENSG00000165548,ENSG00000197584
GO:MF	protein binding	GO:0005515	0.0420464	1.37627	14832	421	343	20166	ENSG00000138039,ENSG00000242441,RS11716015,RS17566445,RS2375957,RS17558560,RS2855142,RS919178,RS1423363,RS713383,RS16843438,RS17004824,RS10152049,RS6993971,ENSG00000163138,ENSG00000185774,RS10265823,RS34692025,RS9109,RS1077084,RS6822207,RS6510057,RS11929934,RS11727464,RS10520276,RS12207056,RS11919795,RS10994470,RS10448137,RS11940750,RS1009478,ENSG00000140836,RS2078450,RS3198502,ENSG00000172572,EN…
GO:BP	cell development	GO:0048468	2.45402e-08	7.61012	2142	407	87	21092	RS10152049,RS12975551,RS34692025,RS9109,RS11727464,RS11919795,RS2090394,RS11940750,ENSG00000172572,RS12155595,RS10215031,RS10977362,RS10815183,RS1885697,RS7654754,ENSG00000047936,RS3012675,RS2423366,RS10062069,RS3810965,RS13176940,ENSG00000170820,RS36044,RS1750961,RS4913353,RS7647357,ENSG00000055163,RS4601989,ENSG00000151090,RS286437,RS185763,RS1550720,RS6665839,RS17701547,RS951157,RS755048,RS168…
GO:BP	response to stimulus	GO:0050896	7.21825e-08	7.14157	9000	407	239	21092	ENSG00000178358,ENSG00000138039,ENSG00000279956,RS11716015,RS2855142,RS3758126,RS713383,RS17004824,RS10152049,RS6993971,RS10265823,RS34692025,RS9109,RS6822207,RS12146686,RS11727464,RS10520276,RS12207056,RS11919795,RS2090394,RS11940750,RS1009478,ENSG00000140836,RS2078450,RS3198502,ENSG00000172572,ENSG00000172349,ENSG00000182957,RS3826293,ENSG00000140945,ENSG00000230989,RS7675387,RS4809960,RS926141…
GO:BP	signaling	GO:0023052	1.31414e-07	6.88136	6492	407	187	21092	ENSG00000178358,ENSG00000138039,ENSG00000279956,RS11716015,RS2855142,RS3758126,RS713383,RS17004824,RS10152049,RS6993971,RS10265823,RS7364201,RS34692025,RS9109,RS6822207,RS12146686,RS11727464,RS10520276,RS11919795,RS2090394,RS11940750,RS1009478,RS3198502,ENSG00000172572,ENSG00000172349,ENSG00000182957,RS3826293,ENSG00000140945,RS7675387,RS4809960,RS926141,RS1879265,RS12450446,ENSG00000186153,RS109…
GO:BP	cell communication	GO:0007154	1.55491e-07	6.80829	6551	407	188	21092	ENSG00000178358,ENSG00000138039,ENSG00000279956,RS11716015,RS2855142,RS3758126,RS713383,RS17004824,RS10152049,RS6993971,RS10265823,RS7364201,RS34692025,RS9109,RS6822207,RS12146686,RS11727464,RS10520276,RS11919795,RS2090394,RS11940750,RS1009478,RS3198502,ENSG00000172572,ENSG00000172349,ENSG00000182957,RS3826293,ENSG00000140945,RS7675387,RS4809960,RS926141,RS1879265,RS12450446,ENSG00000186153,RS109…
GO:BP	regulation of cellular process	GO:0050794	1.82201e-07	6.73945	11130	407	278	21092	ENSG00000178358,ENSG00000138039,ENSG00000242441,ENSG00000279956,RS11716015,RS2375957,RS2855142,RS919178,RS1423363,RS3758126,RS713383,RS17004824,RS10152049,RS6993971,ENSG00000185774,RS10265823,RS7364201,RS34692025,RS9109,RS1077084,RS6822207,RS6510057,RS12146686,RS713061,RS11727464,RS10520276,RS12207056,RS11919795,RS2090394,RS11940750,RS1009478,ENSG00000140836,RS2078450,RS3198502,ENSG00000172572,EN…
GO:BP	cellular response to stimulus	GO:0051716	4.5773e-07	6.33939	7494	407	206	21092	ENSG00000178358,ENSG00000138039,ENSG00000279956,RS11716015,RS2855142,RS3758126,RS713383,RS17004824,RS10152049,RS6993971,RS10265823,RS34692025,RS9109,RS6822207,RS12146686,RS11727464,RS10520276,RS12207056,RS11919795,RS2090394,RS11940750,RS1009478,RS2078450,RS3198502,ENSG00000172572,ENSG00000172349,ENSG00000182957,RS3826293,ENSG00000140945,ENSG00000230989,RS7675387,RS4809960,RS926141,ENSG00000141376…
GO:BP	biological regulation	GO:0065007	7.29592e-07	6.13692	13096	407	311	21092	ENSG00000178358,ENSG00000138039,ENSG00000242441,ENSG00000279956,RS11716015,RS2375957,RS2855142,RS919178,RS1423363,RS3758126,RS713383,RS16843438,RS17004824,RS10152049,RS6993971,ENSG00000185774,RS10265823,RS7364201,RS34692025,RS9109,RS1077084,RS6822207,RS6510057,RS12146686,RS713061,RS11727464,RS10520276,RS12207056,RS11919795,RS2090394,RS11940750,RS1009478,ENSG00000140836,RS2078450,RS3198502,ENSG000…
GO:BP	cell adhesion	GO:0007155	8.42423e-07	6.07447	1521	407	66	21092	RS10152049,RS11727464,RS11940750,ENSG00000140836,ENSG00000140945,RS6822671,RS10215031,ENSG00000141376,RS10977362,RS10815183,RS567229,RS1544846,RS3092043,RS10062069,RS6625546,RS2307019,RS1750961,ENSG00000055163,RS4601989,RS951818,RS185763,RS1064103,RS1550720,RS951157,RS863582,RS2276378,RS16879814,RS4844285,ENSG00000188677,RS9394,RS8103611,RS753017,RS2811802,RS7646077,ENSG00000154127,RS12638646,RS2…
GO:BP	anatomical structure development	GO:0048856	9.22589e-07	6.03499	5836	407	170	21092	ENSG00000138039,RS11716015,RS17558560,RS10152049,RS12975551,RS34692025,RS9109,RS11727464,RS11919795,RS2090394,RS11940750,ENSG00000140836,RS2078450,RS3198502,ENSG00000172572,ENSG00000140945,ENSG00000230989,RS12155595,RS10215031,RS17149955,ENSG00000141376,RS1879265,RS12450446,ENSG00000186153,RS4736695,RS10977362,RS8033723,RS6621944,RS10815183,RS1885697,RS7654754,RS567229,ENSG00000047936,RS4511648,R…
GO:BP	regulation of molecular function	GO:0065009	1.04123e-06	5.98245	3055	407	106	21092	ENSG00000138039,RS2855142,RS3758126,RS17004824,RS10265823,RS34692025,RS9109,RS10520276,RS11919795,RS1009478,ENSG00000172572,ENSG00000182957,ENSG00000273167,RS3826293,RS7675387,ENSG00000141376,RS136094,RS3013462,RS6507838,RS8033723,RS1885697,ENSG00000143344,ENSG00000047936,RS2423366,RS3092043,RS10062069,RS12518000,RS3810965,RS6625546,RS13176940,ENSG00000170820,RS1750961,ENSG00000260916,ENSG0000005…
GO:BP	cellular developmental process	GO:0048869	1.13081e-06	5.94661	4280	407	135	21092	RS11716015,RS10152049,RS12975551,RS34692025,RS9109,RS11727464,RS11919795,RS2090394,RS11940750,RS1009478,ENSG00000140836,ENSG00000172572,ENSG00000230989,RS4809960,RS12155595,RS10215031,RS7085352,RS1879265,ENSG00000186153,RS4736695,RS10977362,RS6507838,RS10815183,RS1885697,RS7654754,ENSG00000047936,RS4511648,RS3012675,RS2423366,RS10062069,RS3810965,RS6625546,RS13176940,ENSG00000170820,RS36044,RS175…
GO:BP	nervous system development	GO:0007399	1.20028e-06	5.92072	2504	407	92	21092	ENSG00000138039,RS10152049,RS34692025,RS9109,RS11727464,RS11919795,RS2090394,RS11940750,ENSG00000140836,RS10215031,RS12450446,RS10977362,RS6621944,RS10815183,RS1885697,RS7654754,RS4511648,RS2423366,RS3810965,ENSG00000170820,RS7546194,RS36044,RS4913353,RS7647357,RS8043049,ENSG00000055163,RS2059271,RS6730157,ENSG00000151090,RS286437,RS185763,RS1550720,RS6665839,RS17701547,RS951157,RS755048,RS168798…
GO:BP	developmental process	GO:0032502	1.35301e-06	5.8687	6424	407	182	21092	ENSG00000138039,RS11716015,RS17558560,RS10152049,RS12975551,RS34692025,RS9109,RS11727464,RS11919795,RS2090394,RS11940750,RS1009478,ENSG00000140836,RS2078450,RS3198502,ENSG00000172572,ENSG00000140945,ENSG00000230989,RS4809960,RS12155595,RS10215031,RS17149955,RS7085352,ENSG00000141376,RS1879265,RS12450446,ENSG00000186153,RS4736695,RS10977362,RS6507838,RS8033723,RS6621944,RS10815183,RS1885697,RS7654…
GO:BP	cell differentiation	GO:0030154	1.54252e-06	5.81177	4256	407	134	21092	RS11716015,RS10152049,RS12975551,RS34692025,RS9109,RS11727464,RS11919795,RS2090394,RS11940750,RS1009478,ENSG00000140836,ENSG00000172572,ENSG00000230989,RS4809960,RS12155595,RS10215031,RS7085352,RS1879265,ENSG00000186153,RS4736695,RS10977362,RS6507838,RS10815183,RS1885697,RS7654754,ENSG00000047936,RS4511648,RS3012675,RS2423366,RS10062069,RS3810965,RS6625546,RS13176940,ENSG00000170820,RS36044,RS175…
GO:BP	generation of neurons	GO:0048699	3.20577e-06	5.49407	1465	407	63	21092	RS10152049,RS34692025,RS9109,RS11727464,RS11919795,RS2090394,RS11940750,ENSG00000140836,RS10215031,RS10977362,RS10815183,RS1885697,RS4511648,RS3810965,ENSG00000170820,RS4913353,RS7647357,RS8043049,ENSG00000055163,ENSG00000151090,RS185763,RS1550720,RS6665839,RS17701547,RS951157,RS755048,RS16879814,RS4844285,RS179428,RS967582,RS2811802,RS12638646,RS6546181,RS13264706,RS7296335,RS984773,RS749613,ENS…
GO:BP	neurogenesis	GO:0022008	7.90252e-06	5.10223	1680	407	68	21092	RS10152049,RS34692025,RS9109,RS11727464,RS11919795,RS2090394,RS11940750,ENSG00000140836,RS10215031,RS10977362,RS10815183,RS1885697,RS4511648,RS3810965,ENSG00000170820,RS36044,RS4913353,RS7647357,RS8043049,ENSG00000055163,ENSG00000151090,RS185763,RS1550720,RS6665839,RS17701547,RS951157,RS755048,RS16879814,RS4844285,RS179428,RS967582,RS12852829,RS2811802,RS12638646,RS6546181,RS13264706,RS7296335,RS…
GO:BP	intracellular signal transduction	GO:0035556	1.36174e-05	4.86591	2627	407	92	21092	ENSG00000138039,RS11716015,RS2855142,RS10265823,RS34692025,RS9109,RS10520276,RS11919795,RS2090394,RS1009478,ENSG00000172572,ENSG00000182957,RS3826293,ENSG00000140945,RS7675387,RS926141,ENSG00000186153,RS10815183,RS1885697,RS1557142,ENSG00000143344,ENSG00000047936,RS2423366,RS10062069,RS3810965,RS6625546,RS13176940,ENSG00000170820,RS1750961,RS17803698,RS4913353,RS4601989,RS17052811,RS951818,RS1550…
GO:BP	signal transduction	GO:0007165	1.45934e-05	4.83584	5993	407	169	21092	ENSG00000178358,ENSG00000138039,ENSG00000279956,RS11716015,RS2855142,RS3758126,RS713383,RS17004824,RS10152049,RS6993971,RS10265823,RS34692025,RS9109,RS6822207,RS12146686,RS11727464,RS10520276,RS11919795,RS2090394,RS11940750,RS1009478,RS3198502,ENSG00000172572,ENSG00000172349,ENSG00000182957,RS3826293,ENSG00000140945,RS7675387,RS4809960,RS926141,RS1879265,RS12450446,ENSG00000186153,RS10977362,RS80…
GO:BP	system development	GO:0048731	1.70108e-05	4.76928	4369	407	133	21092	ENSG00000138039,RS11716015,RS10152049,RS34692025,RS9109,RS11727464,RS11919795,RS2090394,RS11940750,ENSG00000140836,ENSG00000140945,RS12155595,RS10215031,ENSG00000141376,RS1879265,RS12450446,ENSG00000186153,RS4736695,RS10977362,RS6621944,RS10815183,RS1885697,RS7654754,RS567229,RS4511648,RS3012675,RS1544846,RS2423366,RS10062069,RS3810965,RS6625546,ENSG00000170820,RS7546194,RS36044,RS1750961,RS49133…
GO:BP	regulation of transport	GO:0051049	1.72937e-05	4.76211	1750	407	69	21092	ENSG00000138039,RS1423363,RS10152049,ENSG00000185774,RS34692025,RS713061,RS1009478,ENSG00000172349,ENSG00000140945,ENSG00000141376,RS12450446,RS7320534,ENSG00000047936,ENSG00000282218,RS3012675,RS10062069,RS13176940,RS36044,RS4601989,RS6730157,RS951818,RS4979892,RS6783810,RS1064103,RS17701547,RS1564954,ENSG00000137731,ENSG00000255245,RS755048,RS16879814,RS4844285,RS179428,RS9394,ENSG00000101049,R…
GO:BP	regulation of biological process	GO:0050789	2.06854e-05	4.68434	12361	407	293	21092	ENSG00000178358,ENSG00000138039,ENSG00000242441,ENSG00000279956,RS11716015,RS2375957,RS2855142,RS919178,RS1423363,RS3758126,RS713383,RS17004824,RS10152049,RS6993971,ENSG00000185774,RS10265823,RS7364201,RS34692025,RS9109,RS1077084,RS6822207,RS6510057,RS12146686,RS713061,RS11727464,RS10520276,RS12207056,RS11919795,RS2090394,RS11940750,RS1009478,ENSG00000140836,RS2078450,RS3198502,ENSG00000172572,EN…
GO:BP	cell projection organization	GO:0030030	2.78889e-05	4.55457	1550	407	63	21092	RS10152049,RS34692025,RS9109,RS11727464,RS11919795,RS2090394,RS11940750,ENSG00000182957,ENSG00000140945,RS10215031,ENSG00000141376,RS10977362,RS10815183,RS1885697,RS1294085,RS3012675,RS10062069,RS3810965,RS10004243,ENSG00000170820,RS1750961,RS4913353,RS7647357,RS8043049,RS7142232,ENSG00000055163,RS286437,RS185763,RS1550720,RS17701547,RS4844285,RS179428,ENSG00000188677,RS967582,RS753017,RS2811802,…
GO:BP	multicellular organism development	GO:0007275	3.63186e-05	4.43987	4823	407	142	21092	ENSG00000138039,RS11716015,RS10152049,RS34692025,RS9109,RS11727464,RS11919795,RS2090394,RS11940750,ENSG00000140836,ENSG00000140945,ENSG00000230989,RS12155595,RS10215031,ENSG00000141376,RS1879265,RS12450446,ENSG00000186153,RS4736695,RS10977362,RS8033723,RS6621944,RS10815183,RS1885697,RS7654754,RS567229,RS4511648,RS3012675,RS1544846,RS2423366,RS10062069,RS3810965,RS6625546,RS6735844,ENSG00000170820…
GO:BP	multicellular organismal process	GO:0032501	4.03317e-05	4.39435	7463	407	198	21092	ENSG00000178358,ENSG00000138039,ENSG00000242441,RS11716015,RS17558560,RS2855142,RS10152049,RS12975551,RS34692025,RS9109,RS12146686,RS11727464,RS11919795,RS2090394,RS11940750,ENSG00000140836,RS2078450,RS3198502,ENSG00000172572,ENSG00000172349,ENSG00000140945,ENSG00000230989,RS4809960,RS12155595,RS10215031,ENSG00000141376,RS1879265,RS12450446,ENSG00000186153,RS4736695,RS10977362,RS8033723,RS1078682…
GO:BP	regulation of localization	GO:0032879	8.27772e-05	4.08209	2089	407	76	21092	ENSG00000138039,RS2855142,RS1423363,RS10152049,ENSG00000185774,RS34692025,RS713061,RS11919795,RS1009478,ENSG00000172349,ENSG00000140945,ENSG00000141376,RS12450446,RS7320534,ENSG00000047936,ENSG00000282218,RS3012675,RS10062069,RS13176940,RS36044,RS4601989,RS6730157,RS951818,RS4979892,RS6783810,RS1064103,RS17701547,RS1564954,ENSG00000137731,ENSG00000255245,RS755048,RS2276378,RS16879814,RS4844285,RS…
GO:BP	neuron differentiation	GO:0030182	0.000120283	3.9198	1393	407	57	21092	RS10152049,RS34692025,RS9109,RS11727464,RS11919795,RS2090394,RS11940750,ENSG00000140836,RS10215031,RS10977362,RS10815183,RS1885697,RS4511648,RS3810965,ENSG00000170820,RS4913353,RS7647357,ENSG00000055163,ENSG00000151090,RS185763,RS1550720,RS6665839,RS17701547,RS951157,RS755048,RS16879814,RS4844285,RS179428,RS967582,RS2811802,RS12638646,RS6546181,RS13264706,RS7296335,RS984773,RS749613,ENSG000001722…
GO:BP	plasma membrane bounded cell projection organization	GO:0120036	0.000141638	3.84882	1509	407	60	21092	RS10152049,RS34692025,RS9109,RS11727464,RS11919795,RS2090394,RS11940750,ENSG00000182957,ENSG00000140945,RS10215031,ENSG00000141376,RS10977362,RS10815183,RS1885697,RS1294085,RS3012675,RS10062069,RS3810965,RS10004243,ENSG00000170820,RS1750961,RS4913353,RS7647357,RS8043049,RS7142232,ENSG00000055163,RS286437,RS185763,RS1550720,RS17701547,RS4844285,RS179428,ENSG00000188677,RS967582,RS753017,RS2811802,…
GO:BP	neuron development	GO:0048666	0.000163097	3.78756	1122	407	49	21092	RS10152049,RS34692025,RS9109,RS11727464,RS11919795,RS2090394,RS11940750,RS10215031,RS10977362,RS10815183,RS1885697,RS3810965,ENSG00000170820,RS4913353,RS7647357,ENSG00000055163,ENSG00000151090,RS185763,RS1550720,RS6665839,RS17701547,RS951157,RS755048,RS4844285,RS179428,RS967582,RS2811802,RS12638646,RS7296335,RS749613,ENSG00000172260,RS1517002,RS2268682,RS2193414,RS549476,RS7853782,RS6683598,RS722…
GO:BP	regulation of cell communication	GO:0010646	0.000195302	3.70929	3363	407	106	21092	ENSG00000138039,RS11716015,RS2855142,RS10152049,RS7364201,RS34692025,RS9109,RS11727464,RS10520276,RS11919795,RS2090394,RS1009478,ENSG00000172572,ENSG00000182957,RS3826293,ENSG00000140945,RS7675387,RS1879265,ENSG00000186153,RS10977362,RS8033723,RS10786828,RS10815183,RS1885697,ENSG00000047936,RS4511648,RS3012675,RS1544846,RS2423366,RS4952280,RS3092043,RS10062069,RS4689767,RS6625546,RS13176940,ENSG0…
GO:BP	regulation of ion transport	GO:0043269	0.000222472	3.65272	702	407	36	21092	ENSG00000138039,ENSG00000185774,ENSG00000172349,RS12450446,RS7320534,ENSG00000047936,RS13176940,RS6730157,RS951818,RS4979892,RS6783810,RS1564954,ENSG00000137731,ENSG00000255245,RS755048,RS4844285,RS179428,RS9394,RS11247870,RS4329483,ENSG00000154127,RS10063281,RS1456079,RS2193414,RS549476,RS602117,RS10802934,RS4402086,RS3781638,RS2526614,RS7832145,RS1158541,RS749008,RS3093170,RS4850702,RS11125039
GO:BP	regulation of signaling	GO:0023051	0.000230906	3.63656	3374	407	106	21092	ENSG00000138039,RS11716015,RS2855142,RS10152049,RS7364201,RS34692025,RS9109,RS11727464,RS10520276,RS11919795,RS2090394,RS1009478,ENSG00000172572,ENSG00000182957,RS3826293,ENSG00000140945,RS7675387,RS1879265,ENSG00000186153,RS10977362,RS8033723,RS10786828,RS10815183,RS1885697,ENSG00000047936,RS4511648,RS3012675,RS1544846,RS2423366,RS4952280,RS3092043,RS10062069,RS4689767,RS6625546,RS13176940,ENSG0…
GO:BP	regulation of cell projection organization	GO:0031344	0.000332736	3.4779	651	407	34	21092	RS34692025,RS9109,RS11727464,RS11919795,RS2090394,RS11940750,ENSG00000141376,RS10977362,RS10815183,RS1885697,RS10062069,RS3810965,RS4913353,RS7647357,RS7142232,RS185763,RS17701547,RS967582,RS753017,RS12913551,ENSG00000172260,RS1517002,RS2193414,RS549476,ENSG00000068024,RS7221762,RS182784,RS12959006,RS17011024,RS1158541,RS2389910,RS16934661,RS4850702,RS3845787
GO:BP	cell-cell adhesion	GO:0098609	0.000368263	3.43384	946	407	43	21092	RS10152049,RS11727464,RS11940750,ENSG00000140945,RS6822671,RS10215031,RS10977362,RS567229,RS3092043,RS10062069,RS2307019,RS1750961,ENSG00000055163,RS951818,RS185763,RS1550720,RS2276378,RS16879814,RS4844285,RS9394,RS8103611,RS753017,ENSG00000154127,RS12638646,RS2679261,RS749613,ENSG00000172260,RS790346,RS4860406,RS2376305,RS2193414,RS6683598,RS182784,RS12959006,RS12152004,RS651284,RS4252125,RS1334…
GO:BP	regulation of cellular component organization	GO:0051128	0.000614165	3.21171	2355	407	80	21092	RS34692025,RS9109,RS713061,RS11727464,RS11919795,RS2090394,RS11940750,ENSG00000172572,ENSG00000140945,RS17149955,ENSG00000141376,RS1879265,RS12450446,RS10977362,RS6621944,RS10815183,RS1885697,ENSG00000047936,RS469522,RS2423366,RS10062069,RS3810965,ENSG00000170820,RS7546194,RS1750961,RS17803698,RS4913353,RS7647357,RS7142232,ENSG00000055163,RS4601989,RS6730157,RS185763,RS11622263,RS17701547,RS16879…
GO:BP	regulation of transmembrane transport	GO:0034762	0.000724828	3.13976	580	407	31	21092	ENSG00000138039,ENSG00000185774,RS1009478,RS12450446,RS7320534,RS13176940,RS4979892,RS6783810,RS1564954,ENSG00000137731,RS755048,RS4844285,RS179428,RS11247870,RS4329483,ENSG00000154127,RS2160643,RS10063281,RS6051490,RS1456079,RS2193414,RS549476,RS602117,RS10802934,RS3781638,RS2526614,RS7832145,RS1158541,RS749008,RS4850702,RS11125039
GO:BP	regulation of ion transmembrane transport	GO:0034765	0.000955733	3.01966	497	407	28	21092	ENSG00000138039,ENSG00000185774,RS12450446,RS7320534,RS13176940,RS4979892,RS6783810,RS1564954,ENSG00000137731,RS755048,RS4844285,RS179428,RS11247870,RS4329483,ENSG00000154127,RS10063281,RS1456079,RS2193414,RS549476,RS602117,RS10802934,RS3781638,RS2526614,RS7832145,RS1158541,RS749008,RS4850702,RS11125039
GO:BP	regulation of system process	GO:0044057	0.00149437	2.82554	569	407	30	21092	RS1879265,RS12450446,RS13176940,RS4601989,ENSG00000151090,RS4979892,RS6783810,RS1550720,RS2074129,RS755048,RS4844285,RS179428,RS9394,RS4329483,RS932443,RS12913551,RS12040249,ENSG00000114861,RS1332290,RS2193414,ENSG00000068024,RS602117,RS6683598,RS3893315,RS3781638,ENSG00000197584,RS17724172,RS1158541,RS749008,ENSG00000149256
GO:BP	blood circulation	GO:0008015	0.00153632	2.81352	509	407	28	21092	ENSG00000172572,RS12155595,RS1879265,RS12450446,RS13176940,ENSG00000170820,RS4601989,ENSG00000151090,RS4979892,RS6783810,RS1550720,RS2074129,RS755048,RS179428,RS9394,RS4329483,RS932443,RS12040249,RS2643328,RS549476,ENSG00000068024,RS602117,RS6683598,RS3781638,ENSG00000197584,RS749008,RS3093170,RS1546746
GO:BP	establishment of localization	GO:0051234	0.00208992	2.67987	4913	407	137	21092	ENSG00000068781,ENSG00000138039,RS1423363,RS16843438,RS10152049,ENSG00000185774,RS10265823,RS7364201,RS34692025,RS713061,RS11929934,RS11727464,RS1009478,RS3198502,ENSG00000172345,ENSG00000172349,RS3826293,ENSG00000140945,ENSG00000230989,ENSG00000141376,RS12450446,RS8033723,RS7320534,ENSG00000047936,ENSG00000282218,RS8033503,RS3012675,RS5997629,RS354519,RS10062069,RS4689767,RS3775753,RS13176940,RS…
GO:BP	regulation of catalytic activity	GO:0050790	0.00238635	2.62227	2354	407	78	21092	ENSG00000138039,RS3758126,RS17004824,RS10265823,RS34692025,RS9109,RS10520276,RS11919795,RS1009478,ENSG00000172572,ENSG00000182957,ENSG00000273167,RS3826293,RS7675387,ENSG00000141376,RS136094,RS3013462,RS8033723,RS1885697,ENSG00000143344,ENSG00000047936,RS2423366,RS3092043,RS12518000,RS3810965,ENSG00000170820,ENSG00000260916,ENSG00000055163,RS4601989,RS6730157,RS17052811,RS951818,RS6783810,RS15507…
GO:BP	localization	GO:0051179	0.00278076	2.55584	5540	407	150	21092	ENSG00000068781,ENSG00000138039,RS2855142,RS1423363,RS16843438,RS10152049,ENSG00000185774,RS10265823,RS7364201,RS34692025,RS9109,RS713061,RS11929934,RS11727464,RS11919795,RS1009478,RS3198502,ENSG00000172345,ENSG00000172349,RS3826293,ENSG00000140945,ENSG00000230989,ENSG00000141376,RS12450446,RS8033723,RS7320534,RS7654754,ENSG00000047936,ENSG00000282218,RS8033503,RS3012675,RS4952280,RS5997629,RS354…
GO:BP	circulatory system process	GO:0003013	0.00360881	2.44264	594	407	30	21092	ENSG00000172572,RS12155595,RS1879265,RS12450446,RS13176940,ENSG00000170820,ENSG00000151229,RS4601989,ENSG00000151090,RS4979892,RS6783810,RS1550720,RS2074129,RS755048,RS179428,RS9394,RS4329483,RS932443,RS12040249,RS2643328,RS549476,ENSG00000068024,RS602117,RS6683598,RS1275528,RS3781638,ENSG00000197584,RS749008,RS3093170,RS1546746
GO:BP	regulation of plasma membrane bounded cell projection organization	GO:0120035	0.00489006	2.31069	635	407	31	21092	RS34692025,RS9109,RS11727464,RS2090394,RS11940750,ENSG00000141376,RS10977362,RS10815183,RS1885697,RS10062069,RS3810965,RS7647357,RS7142232,RS185763,RS17701547,RS967582,RS753017,ENSG00000172260,RS1517002,RS2193414,RS549476,ENSG00000068024,RS7221762,RS182784,RS12959006,RS17011024,RS1158541,RS2389910,RS16934661,RS4850702,RS3845787
GO:BP	cell-cell adhesion via plasma-membrane adhesion molecules	GO:0098742	0.00565662	2.24744	283	407	19	21092	RS11727464,RS11940750,ENSG00000140945,RS6822671,RS10215031,RS10977362,RS3092043,RS185763,RS16879814,RS12638646,RS749613,RS4860406,RS2193414,RS6683598,RS12959006,RS1334392,RS16934661,ENSG00000149256,RS3913300
GO:BP	regulation of signal transduction	GO:0009966	0.00699272	2.15535	2968	407	91	21092	ENSG00000138039,RS11716015,RS2855142,RS34692025,RS9109,RS10520276,RS11919795,RS2090394,RS1009478,ENSG00000172572,ENSG00000182957,RS3826293,ENSG00000140945,RS7675387,RS1879265,ENSG00000186153,RS10977362,RS8033723,RS10815183,RS1885697,ENSG00000047936,RS4511648,RS1544846,RS2423366,RS4952280,RS3092043,RS10062069,RS6625546,RS13176940,ENSG00000170820,RS36044,RS1750961,RS17803698,RS8043049,ENSG000000551…
GO:BP	regulation of cation transmembrane transport	GO:1904062	0.00724933	2.1397	371	407	22	21092	ENSG00000138039,ENSG00000185774,RS13176940,RS6783810,ENSG00000137731,RS755048,RS4844285,RS179428,RS4329483,ENSG00000154127,RS10063281,RS1456079,RS2193414,RS549476,RS10802934,RS3781638,RS2526614,RS7832145,RS1158541,RS749008,RS4850702,RS11125039
GO:BP	negative regulation of cellular process	GO:0048523	0.00755658	2.12167	4749	407	131	21092	ENSG00000138039,RS11716015,RS3758126,RS713383,RS34692025,RS9109,RS11727464,RS2090394,RS1009478,ENSG00000140836,ENSG00000172572,RS3826293,ENSG00000140945,ENSG00000230989,RS926141,RS8063688,ENSG00000141376,RS1879265,RS12450446,ENSG00000186153,RS4736695,RS10977362,RS6507838,RS10786828,RS10815183,ENSG00000282218,RS4511648,RS3012675,ENSG00000020577,RS1544846,RS2423366,RS4952280,RS3092043,RS10062069,RS…
GO:BP	anatomical structure morphogenesis	GO:0009653	0.00790879	2.10189	2722	407	85	21092	RS17558560,RS10152049,RS34692025,RS9109,RS11727464,RS11919795,RS11940750,ENSG00000140945,ENSG00000230989,RS10215031,RS17149955,ENSG00000141376,RS1879265,ENSG00000186153,RS10977362,RS10815183,RS1885697,RS7654754,RS1544846,RS10062069,RS3810965,RS6625546,RS6735844,RS1750961,RS4913353,RS10102960,ENSG00000055163,RS4601989,RS6730157,ENSG00000151090,RS286437,RS10802064,RS1412444,RS17701547,RS2224382,RS7…
GO:BP	transmembrane receptor protein tyrosine kinase signaling pathway	GO:0007169	0.0082404	2.08405	619	407	30	21092	RS6993971,RS9109,RS1009478,RS3198502,ENSG00000140945,RS10815183,ENSG00000047936,RS2423366,RS3092043,RS10062069,ENSG00000170820,RS36044,RS7647357,ENSG00000055163,RS951818,RS2276378,RS12013673,RS16879814,RS8103611,ENSG00000154127,RS2160643,RS2237831,RS984773,ENSG00000091879,RS12300073,RS2193414,RS2143511,RS12462724,RS10906888,RS1884361
GO:BP	cell morphogenesis	GO:0000902	0.00845343	2.07297	1030	407	42	21092	RS10152049,RS9109,RS11919795,RS10977362,RS10815183,RS1885697,RS7654754,RS10062069,RS3810965,RS1750961,RS4913353,ENSG00000055163,RS1412444,RS17701547,RS16879814,RS4844285,ENSG00000188677,RS967582,RS753017,RS2811802,RS4931635,RS12638646,ENSG00000139926,RS7296335,RS749613,RS2193414,RS549476,RS6073629,RS7853782,RS6683598,RS182784,RS12959006,RS11891876,RS17552089,RS2389910,RS1891673,RS16934661,RS48507…
GO:BP	animal organ development	GO:0048513	0.00863022	2.06398	3591	407	105	21092	ENSG00000138039,RS11716015,RS17558560,RS34692025,RS11727464,RS11919795,RS11940750,ENSG00000140836,RS2078450,RS3198502,RS12155595,RS10215031,RS1879265,ENSG00000186153,RS4736695,RS567229,RS3012675,RS1544846,RS2423366,RS10062069,RS3775753,RS3810965,RS6625546,RS6735844,ENSG00000170820,RS7546194,RS1750961,RS7647357,RS8043049,RS10102960,RS2059271,RS4601989,RS7061912,RS6730157,ENSG00000151090,RS951818,R…
GO:BP	regulation of developmental process	GO:0050793	0.0120805	1.91791	2499	407	79	21092	RS34692025,RS9109,RS11727464,RS11919795,RS2090394,ENSG00000140836,RS3198502,ENSG00000172572,RS10215031,RS17149955,RS12450446,RS10977362,RS6507838,RS10815183,RS1885697,RS7654754,RS4511648,RS3012675,RS2423366,RS3810965,ENSG00000170820,RS7546194,RS1750961,RS4913353,RS2059271,RS4601989,RS951818,RS6665839,RS2276378,RS12013673,RS16879814,RS4844285,ENSG00000188677,RS9394,RS967582,RS12852829,RS1783919,RS…
GO:BP	transport	GO:0006810	0.013499	1.8697	4755	407	130	21092	ENSG00000068781,ENSG00000138039,RS1423363,RS16843438,RS10152049,ENSG00000185774,RS10265823,RS7364201,RS34692025,RS713061,RS11929934,RS11727464,RS1009478,RS3198502,ENSG00000172345,ENSG00000172349,RS3826293,ENSG00000140945,ENSG00000230989,ENSG00000141376,RS12450446,RS8033723,RS7320534,ENSG00000047936,ENSG00000282218,RS8033503,RS3012675,RS5997629,RS354519,RS10062069,RS4689767,RS3775753,RS13176940,RS…
GO:BP	regulation of biological quality	GO:0065008	0.0153912	1.81273	3726	407	107	21092	ENSG00000138039,RS2855142,RS16843438,RS10152049,RS7364201,RS11727464,RS11919795,RS2090394,RS3198502,ENSG00000172572,RS3826293,RS12155595,RS1879265,RS12450446,RS10977362,RS8033723,RS10786828,RS6621944,RS7320534,RS10815183,RS469522,RS8033503,RS4392367,RS3012675,ENSG00000020577,RS10062069,RS4689767,RS3775753,RS13176940,ENSG00000170820,RS7546194,RS1750961,RS4913353,RS10102960,ENSG00000055163,RS460198…
GO:BP	cell-cell signaling	GO:0007267	0.0158172	1.80087	1663	407	58	21092	RS10152049,RS7364201,RS34692025,RS11727464,RS11919795,RS12450446,ENSG00000186153,RS10977362,RS10786828,RS10815183,RS1557142,RS469522,RS3012675,RS2423366,RS4952280,RS4689767,RS6625546,RS4601989,RS12833553,RS6730157,RS6783810,ENSG00000144642,RS755048,RS16879814,RS4844285,RS179428,RS9394,RS967582,RS12852829,RS7084875,RS6546181,RS1873250,RS13225906,RS932443,RS12913551,RS12040249,RS12148908,RS749613,R…
GO:BP	system process	GO:0003008	0.0176805	1.75251	2275	407	73	21092	ENSG00000178358,ENSG00000138039,ENSG00000242441,RS10152049,RS9109,RS12146686,RS11727464,ENSG00000172572,ENSG00000230989,RS12155595,RS1879265,RS12450446,RS10786828,RS8033503,RS2423366,RS354519,RS13176940,RS6735844,ENSG00000170820,RS8043049,RS10102960,ENSG00000151229,RS2059271,RS4601989,RS12833553,RS6730157,ENSG00000151090,RS4979892,RS6783810,RS1550720,RS2074129,RS863582,RS2224382,RS755048,RS484428…
GO:BP	regulation of blood circulation	GO:1903522	0.0186258	1.72989	253	407	17	21092	RS1879265,RS12450446,RS13176940,ENSG00000151090,RS6783810,RS2074129,RS755048,RS179428,RS9394,RS4329483,RS932443,ENSG00000068024,RS602117,RS6683598,RS3781638,ENSG00000197584,RS749008
GO:BP	central nervous system development	GO:0007417	0.0190946	1.71909	1065	407	42	21092	ENSG00000138039,RS11727464,ENSG00000140836,RS12450446,RS6621944,RS2423366,RS3810965,RS7546194,RS7647357,RS6730157,RS286437,RS1550720,RS6665839,RS16879814,RS967582,RS12852829,RS8891,RS2691809,RS7223643,RS984773,ENSG00000147316,RS749613,ENSG00000114861,ENSG00000172260,RS4860406,RS1332290,RS2193414,RS6073629,RS7221762,RS182784,RS10802934,RS12959006,RS1243446,RS10144013,RS651284,RS1158541,RS749008,RS…
GO:BP	regulation of intracellular signal transduction	GO:1902531	0.0194261	1.71161	1714	407	59	21092	ENSG00000138039,RS11716015,RS2855142,RS34692025,RS9109,RS10520276,RS11919795,RS2090394,RS1009478,ENSG00000172572,ENSG00000182957,RS3826293,ENSG00000140945,RS7675387,RS10815183,RS1885697,ENSG00000047936,RS2423366,RS6625546,RS13176940,ENSG00000170820,RS1750961,RS17803698,RS17052811,RS951818,RS1001793,RS2276378,RS16879814,RS2368785,RS8103611,RS753017,RS4931635,RS10987613,ENSG00000239920,RS7084875,RS…
GO:BP	synaptic signaling	GO:0099536	0.0224944	1.64793	753	407	33	21092	RS10152049,RS7364201,RS11727464,RS12450446,RS10977362,RS10786828,RS1557142,RS469522,RS2423366,RS4689767,RS12833553,RS6730157,RS755048,RS16879814,RS4844285,RS967582,RS6546181,RS1873250,RS12148908,RS749613,RS790346,RS2193414,RS602117,RS12959006,RS3781638,RS9289163,RS17724172,RS1158541,RS4252125,RS12508654,RS16934661,RS11125039,RS1884361
GO:BP	cellular response to hormone stimulus	GO:0032870	0.029733	1.52676	595	407	28	21092	ENSG00000138039,RS713383,RS1009478,RS3198502,ENSG00000141376,RS1879265,RS10815183,RS2423366,RS10062069,ENSG00000170820,RS8043049,ENSG00000151090,RS2276378,RS12013673,RS2160643,RS6051490,RS932443,RS12913551,RS12040249,ENSG00000114861,ENSG00000068024,RS220278,RS2407246,RS182784,RS2143511,RS10924730,RS11125039,RS10906888
GO:BP	positive regulation of biological process	GO:0048518	0.0349947	1.456	6309	407	161	21092	ENSG00000138039,ENSG00000242441,RS11716015,RS2855142,RS3758126,RS713383,RS34692025,RS9109,RS6822207,RS713061,RS11727464,RS11919795,RS11940750,RS1009478,ENSG00000140836,RS3198502,ENSG00000172572,ENSG00000172349,RS3826293,ENSG00000140945,ENSG00000141376,RS1879265,RS12450446,ENSG00000186153,RS10977362,RS6507838,RS10815183,RS1885697,RS567229,ENSG00000047936,RS469522,RS3012675,ENSG00000020577,RS242336…
GO:CC	cell periphery	GO:0071944	3.41436e-08	7.46669	6270	418	182	21690	ENSG00000178358,ENSG00000138039,RS1423363,RS16843438,RS10152049,RS6993971,ENSG00000185774,RS10265823,RS34692025,RS9109,RS12146686,RS713061,RS11929934,RS11727464,RS2090394,RS11940750,RS1009478,ENSG00000172349,ENSG00000182957,ENSG00000140945,RS6822671,RS7675387,RS926141,RS12155595,RS10215031,RS12450446,ENSG00000186153,RS10977362,RS8033723,RS10786828,RS6621944,RS7320534,RS10815183,RS7654754,ENSG0000…
GO:CC	plasma membrane	GO:0005886	1.86591e-07	6.72911	5788	418	169	21690	ENSG00000178358,ENSG00000138039,RS1423363,RS16843438,RS10152049,RS6993971,ENSG00000185774,RS10265823,RS34692025,RS9109,RS12146686,RS713061,RS11929934,RS11727464,RS2090394,RS11940750,ENSG00000172349,ENSG00000182957,ENSG00000140945,RS6822671,RS7675387,RS926141,RS12155595,RS10215031,RS12450446,ENSG00000186153,RS10977362,RS8033723,RS10786828,RS6621944,RS7320534,RS10815183,RS7654754,ENSG00000143344,EN…
GO:CC	synapse	GO:0045202	8.97138e-07	6.04714	1341	418	59	21690	RS1423363,RS10152049,RS7364201,RS34692025,RS9109,RS11727464,RS10215031,RS12450446,RS10977362,RS10786828,RS6621944,RS1885697,RS1557142,RS469522,ENSG00000020577,RS2423366,RS4689767,RS7546194,RS4913353,ENSG00000055163,RS12833553,RS6730157,RS4979892,RS185763,RS547177,RS16879814,RS4844285,RS967582,RS2368785,RS10877902,RS4329483,RS6546181,RS1873250,RS4790,RS12913551,RS984773,RS12148908,RS790346,RS48604…
GO:CC	cell junction	GO:0030054	1.21521e-06	5.91535	2121	418	80	21690	RS1423363,RS16843438,RS10152049,RS7364201,RS34692025,RS9109,RS11727464,ENSG00000172349,RS3826293,ENSG00000140945,RS10215031,RS12450446,RS10977362,RS10786828,RS6621944,RS1885697,RS1557142,RS7654754,RS567229,RS469522,ENSG00000020577,RS2423366,RS10062069,RS4689767,RS7546194,RS4913353,ENSG00000055163,RS12833553,RS6730157,RS4979892,RS185763,RS7629818,RS547177,RS16879814,RS4844285,ENSG00000188677,RS939…
GO:CC	membrane	GO:0016020	1.21361e-05	4.91592	9856	418	245	21690	ENSG00000178358,ENSG00000138039,ENSG00000279956,RS17566445,RS1423363,RS16843438,RS10152049,RS6993971,ENSG00000185774,RS10265823,RS7364201,RS34692025,RS9109,RS12146686,RS713061,RS11929934,RS11727464,RS6785310,RS12207056,RS2090394,RS11940750,RS1009478,ENSG00000172572,ENSG00000172349,ENSG00000182957,RS3826293,ENSG00000140945,RS6822671,RS200968,RS7675387,RS4809960,RS926141,RS12155595,RS10215031,RS171…
GO:CC	intrinsic component of plasma membrane	GO:0031226	2.51079e-05	4.60019	1731	418	66	21690	ENSG00000138039,RS10152049,ENSG00000185774,RS11727464,RS11940750,RS6822671,RS7675387,RS12450446,RS10977362,RS10786828,ENSG00000047936,RS11162634,RS8033503,RS3092043,RS354519,RS4689767,RS6625546,ENSG00000170820,RS7546194,RS1750961,RS7647357,ENSG00000151229,RS12833553,RS951818,RS4979892,RS185763,RS1064103,RS1564954,RS863582,ENSG00000137731,RS755048,RS16879814,RS4844285,RS179428,RS196604,ENSG0000011…
GO:CC	cell projection	GO:0042995	2.72833e-05	4.5641	2356	418	82	21690	ENSG00000185774,RS34692025,RS11727464,RS11940750,ENSG00000182957,ENSG00000140945,ENSG00000230989,RS12450446,ENSG00000186153,RS10815183,RS1885697,RS469522,RS8033503,ENSG00000020577,RS10062069,RS4689767,RS3810965,RS10004243,RS6735844,RS7546194,RS1750961,RS4913353,RS8043049,RS7142232,ENSG00000151229,ENSG00000055163,RS12833553,RS286437,RS185763,RS1064103,RS7629818,RS2074129,RS6665839,RS17701547,RS755…
GO:CC	neuron projection	GO:0043005	8.57115e-05	4.06696	1378	418	55	21690	ENSG00000185774,RS34692025,RS11727464,RS11940750,ENSG00000140945,ENSG00000230989,RS12450446,RS1885697,RS8033503,ENSG00000020577,RS4689767,RS3810965,RS6735844,RS7546194,RS4913353,RS8043049,ENSG00000151229,ENSG00000055163,RS12833553,RS185763,RS2074129,RS6665839,RS755048,RS16879814,RS179428,RS1372120,RS967582,RS4329483,RS4770433,RS10063281,RS12638646,RS6546181,RS12148908,RS749613,ENSG00000172260,RS7…
GO:CC	plasma membrane bounded cell projection	GO:0120025	0.000134846	3.87016	2245	418	77	21690	ENSG00000185774,RS34692025,RS11727464,RS11940750,ENSG00000182957,ENSG00000140945,ENSG00000230989,RS12450446,ENSG00000186153,RS10815183,RS1885697,RS8033503,ENSG00000020577,RS10062069,RS4689767,RS3810965,RS10004243,RS6735844,RS7546194,RS1750961,RS4913353,RS8043049,RS7142232,ENSG00000151229,ENSG00000055163,RS12833553,RS286437,RS185763,RS1064103,RS7629818,RS2074129,RS6665839,RS17701547,RS755048,RS168…
GO:CC	integral component of plasma membrane	GO:0005887	0.000237622	3.62411	1649	418	61	21690	ENSG00000138039,RS10152049,ENSG00000185774,RS11727464,RS11940750,RS6822671,RS7675387,RS12450446,RS10977362,RS10786828,ENSG00000047936,RS11162634,RS8033503,RS3092043,RS354519,RS4689767,RS6625546,ENSG00000170820,RS7546194,RS7647357,ENSG00000151229,RS12833553,RS951818,RS4979892,RS185763,RS1064103,RS1564954,RS863582,ENSG00000137731,RS755048,RS16879814,RS4844285,RS179428,RS10063281,RS12638646,RS187325…
GO:CC	postsynaptic specialization	GO:0099572	0.000459096	3.3381	348	418	22	21690	RS7364201,RS34692025,RS9109,RS11727464,RS10786828,RS4689767,RS4913353,RS12833553,RS16879814,RS4844285,RS2368785,RS4329483,RS6546181,RS4790,RS984773,RS790346,RS12300073,RS17724172,RS1158541,RS1891673,RS12508654,RS16934661
GO:CC	neuron to neuron synapse	GO:0098984	0.000699056	3.15549	357	418	22	21690	RS7364201,RS34692025,RS9109,RS11727464,RS10977362,RS10786828,RS4689767,RS4913353,RS16879814,RS4844285,RS2368785,RS4329483,RS6546181,RS4790,RS984773,RS790346,RS12300073,RS2193414,RS17724172,RS1158541,RS1891673,RS16934661
GO:CC	GABA-ergic synapse	GO:0098982	0.000711494	3.14783	76	418	10	21690	RS10152049,RS2423366,RS12833553,RS16879814,RS4844285,RS2368785,RS984773,RS12148908,RS2193414,RS12508654
GO:CC	postsynapse	GO:0098794	0.00163193	2.7873	622	418	30	21690	RS7364201,RS34692025,RS9109,RS11727464,RS12450446,RS10786828,RS2423366,RS4689767,RS7546194,RS4913353,RS12833553,RS6730157,RS4979892,RS185763,RS16879814,RS4844285,RS2368785,RS4329483,RS6546181,RS4790,RS984773,RS12148908,RS790346,RS12300073,RS602117,RS17724172,RS1158541,RS1891673,RS12508654,RS16934661
GO:CC	postsynaptic membrane	GO:0045211	0.0023901	2.62158	273	418	18	21690	RS11727464,RS10786828,RS4689767,RS7546194,RS4913353,RS12833553,RS4979892,RS185763,RS16879814,RS4844285,RS2368785,RS984773,RS12148908,RS790346,RS602117,RS1158541,RS12508654,RS16934661
GO:CC	asymmetric synapse	GO:0032279	0.00286787	2.54244	332	418	20	21690	RS7364201,RS34692025,RS9109,RS11727464,RS10786828,RS4689767,RS4913353,RS16879814,RS4844285,RS2368785,RS4329483,RS6546181,RS4790,RS984773,RS790346,RS12300073,RS17724172,RS1158541,RS1891673,RS16934661
GO:CC	intrinsic component of membrane	GO:0031224	0.00328839	2.48302	5902	418	154	21690	ENSG00000178358,ENSG00000138039,ENSG00000279956,RS1423363,RS16843438,RS10152049,ENSG00000185774,RS12146686,RS713061,RS11727464,RS6785310,RS11940750,RS1009478,ENSG00000172572,ENSG00000140945,RS6822671,RS7675387,RS12155595,RS10215031,RS17149955,RS2992753,RS12450446,RS4736695,RS10977362,RS10786828,RS6621944,RS7320534,ENSG00000183778,ENSG00000047936,RS11162634,RS8033503,RS518075,RS5997629,RS3092043,R…
GO:CC	glutamatergic synapse	GO:0098978	0.00389631	2.40935	339	418	20	21690	RS7364201,RS9109,RS11727464,RS10977362,RS10786828,RS6621944,RS2423366,RS7546194,RS16879814,RS4844285,RS967582,RS10877902,RS984773,RS4860406,RS2193414,RS17724172,RS4252125,RS749008,RS16934661,RS1884361
GO:CC	cytoplasm	GO:0005737	0.00410279	2.38692	12270	418	279	21690	ENSG00000068781,ENSG00000138039,ENSG00000242441,RS11716015,RS17566445,RS2375957,RS17558560,RS2855142,RS1423363,RS713383,RS16843438,RS17004824,ENSG00000185774,RS10265823,RS7364201,RS34692025,RS9109,RS713061,RS11929934,RS6785310,RS12207056,RS11919795,RS2090394,RS10448137,RS1009478,ENSG00000140836,RS3198502,ENSG00000172572,ENSG00000172345,ENSG00000172349,ENSG00000182957,ENSG00000273167,RS3826293,ENS…
GO:CC	synaptic membrane	GO:0097060	0.00583753	2.23377	378	418	21	21690	RS11727464,RS10977362,RS10786828,RS4689767,RS7546194,RS4913353,RS12833553,RS4979892,RS185763,RS16879814,RS4844285,RS2368785,RS984773,RS12148908,RS790346,RS2193414,RS602117,RS1158541,RS12508654,RS16934661,RS3913300
GO:CC	postsynaptic specialization membrane	GO:0099634	0.00657521	2.18209	118	418	11	21690	RS11727464,RS10786828,RS4689767,RS12833553,RS16879814,RS4844285,RS984773,RS790346,RS1158541,RS12508654,RS16934661
GO:CC	postsynaptic density	GO:0014069	0.00764697	2.11651	326	418	19	21690	RS7364201,RS34692025,RS9109,RS11727464,RS10786828,RS4689767,RS4913353,RS16879814,RS2368785,RS4329483,RS6546181,RS4790,RS984773,RS790346,RS12300073,RS17724172,RS1158541,RS1891673,RS16934661
GO:CC	intrinsic component of synaptic membrane	GO:0099240	0.0105237	1.97783	171	418	13	21690	RS11727464,RS10977362,RS10786828,RS7546194,RS12833553,RS16879814,RS4844285,RS984773,RS12148908,RS2193414,RS12508654,RS16934661,RS3913300
GO:CC	integral component of synaptic membrane	GO:0099699	0.0227946	1.64217	159	418	12	21690	RS11727464,RS10977362,RS10786828,RS7546194,RS12833553,RS16879814,RS4844285,RS984773,RS12148908,RS2193414,RS12508654,RS16934661
GO:CC	integral component of membrane	GO:0016021	0.0419381	1.37739	5746	418	145	21690	ENSG00000178358,ENSG00000138039,ENSG00000279956,RS16843438,RS10152049,ENSG00000185774,RS12146686,RS713061,RS11727464,RS6785310,RS11940750,RS1009478,ENSG00000172572,RS6822671,RS7675387,RS12155595,RS10215031,RS17149955,RS2992753,RS12450446,RS4736695,RS10977362,RS10786828,RS6621944,RS7320534,ENSG00000183778,ENSG00000047936,RS11162634,RS8033503,RS518075,RS5997629,RS3092043,RS354519,RS4689767,RS554743…
GO:CC	integral component of postsynaptic specialization membrane	GO:0099060	0.0468796	1.32902	78	418	8	21690	RS11727464,RS10786828,RS12833553,RS16879814,RS4844285,RS984773,RS12508654,RS16934661
KEGG	Morphine addiction	KEGG:05032	0.0485558	1.31376	90	165	8	8064	ENSG00000172572,RS1557142,RS13176940,RS12833553,RS4329483,RS12148908,RS12196394,RS12508654
WP	Disruption of postsynaptic signaling by CNV	WP:WP4875	0.0149553	1.8252	33	181	6	7827	RS10152049,RS4844285,RS790346,RS2193414,RS17724172,RS1158541
WP	GPCRs, class B secretin-like	WP:WP334	0.0193045	1.71434	22	181	5	7827	RS11162634,RS7546194,RS1064103,RS932443,RS4860406
TF	Factor: DB1; motif: GGRRRRGRRGGAGGGGGNGRRR; match class: 1	TF:M10107_1	0.000466954	3.33073	2734	445	101	19943	RS11716015,RS2855142,RS713383,RS16843438,RS10265823,RS9109,RS6822207,RS6822671,RS8063688,RS4736695,RS3013462,RS10786828,RS6047163,RS3012675,RS1544846,RS2423366,RS4952280,RS4689767,RS6625546,RS6773772,RS7546194,RS685163,ENSG00000285868,RS4601989,RS4979892,RS10493055,RS10802064,RS7790976,RS1465677,RS951157,RS1564954,RS1001793,RS2276378,ENSG00000250349,RS4758468,RS16879814,RS179428,RS4298088,RS23687…
TF	Factor: WT1; motif: RGGNGGGGGAGGRGGNGGRG; match class: 1	TF:M10108_1	0.000845419	3.07293	2914	445	105	19943	RS11716015,RS2855142,RS713383,RS16843438,RS6993971,RS9109,RS6822207,ENSG00000140836,RS6822671,RS8063688,RS1879265,RS7320534,RS6047163,RS469522,RS3012675,ENSG00000020577,RS1544846,RS2423366,RS5997629,RS554743,RS6625546,RS6773772,RS685163,ENSG00000180116,RS4601989,RS4979892,RS10493055,RS10802064,RS7790976,RS1465677,RS1001793,RS2224382,RS2276378,ENSG00000250349,RS4758468,RS16879814,RS179428,RS137212…
TF	Factor: FPM315; motif: GGGAGGAGGRRGRGGRGGRR; match class: 1	TF:M10134_1	0.00230607	2.63713	599	445	34	19943	RS2855142,RS16843438,RS34692025,RS6822207,RS6822671,RS3012675,ENSG00000020577,RS1544846,RS685163,RS4601989,RS4979892,RS4988235,RS951157,RS16879814,RS4298088,RS4763132,RS7223643,RS13225906,RS13264706,RS7205,ENSG00000166676,RS12987292,RS12300073,RS549476,ENSG00000003987,RS7853782,RS182784,RS12622722,RS1263811,RS7832145,RS17408765,RS1891673,RS1546746,RS6915319
TF	Factor: FPM315; motif: GGAGGAGGRRGRGGRGGRRGR	TF:M07141	0.00517165	2.28637	2221	445	83	19943	RS11716015,RS2855142,RS713383,RS16843438,RS34692025,RS6822207,RS1590359,ENSG00000140836,RS6822671,RS10215031,RS1879265,RS12450446,RS4736695,RS3013462,RS1557142,RS3012675,ENSG00000020577,RS1544846,RS2423366,RS4952280,RS6625546,RS6773772,RS7546194,ENSG00000285868,RS4601989,RS4979892,RS10493055,RS10802064,RS1465677,RS17701547,RS1564954,ENSG00000255245,RS12013673,RS16879814,RS4298088,RS11247870,RS716…
TF	Factor: ZBTB14; motif: SSCCGCGCACNS	TF:M12461	0.0124112	1.90619	2933	445	101	19943	ENSG00000138039,ENSG00000279956,RS11716015,RS1423363,RS17004824,RS10152049,RS6993971,RS7364201,RS1077084,RS6822207,RS6785310,RS10448137,RS1009478,ENSG00000140836,ENSG00000172572,ENSG00000273167,RS8063688,RS4736695,RS8033723,RS10786828,RS6047163,ENSG00000020577,RS1544846,RS2423366,RS3092043,RS354519,RS3810965,RS6773772,RS7546194,RS7647357,ENSG00000055163,RS7061912,RS4979892,RS7790976,RS951157,RS10…
TF	Factor: DB1; motif: GGRRRRGRRGGAGGGGGNGRRR	TF:M10107	0.0151214	1.82041	5964	445	177	19943	RS11716015,RS17566445,RS2855142,RS3758126,RS713383,RS16843438,RS6993971,ENSG00000185774,RS10265823,RS34692025,RS9109,RS1077084,RS6822207,RS12146686,ENSG00000140836,ENSG00000172572,ENSG00000172349,RS6822671,RS4809960,RS8063688,RS17149955,RS1879265,RS12450446,RS4736695,RS3013462,RS6507838,RS8033723,RS10786828,RS10815183,RS6047163,RS1557142,RS567229,RS469522,RS4392367,RS3012675,ENSG00000020577,RS154…
TF	Factor: WT1; motif: RGGNGGGGGAGGRGGNGGRG	TF:M10108	0.0153	1.81531	6678	445	194	19943	RS11716015,RS2855142,RS919178,RS3758126,RS713383,RS16843438,RS10152049,RS6993971,RS34692025,RS9109,RS1077084,RS6822207,RS12146686,RS1590359,RS12207056,RS10448137,RS1009478,ENSG00000140836,RS2078450,ENSG00000273167,RS6822671,RS4809960,RS8063688,RS10215031,RS7085352,RS1879265,RS12450446,RS4736695,RS3013462,RS8033723,RS10786828,RS6621944,RS7320534,RS6047163,ENSG00000143344,RS567229,RS1023551,RS46952…
TF	Factor: MAZ; motif: GGGGGAGGGGGNGRGRRRGNRG	TF:M09984	0.0453084	1.34382	9762	445	262	19943	ENSG00000138039,ENSG00000279956,RS11716015,RS2855142,RS1423363,RS3758126,RS713383,RS16843438,RS17004824,RS6993971,ENSG00000185774,RS10265823,RS7364201,RS34692025,RS9109,RS1077084,RS6822207,RS12146686,RS11727464,RS6785310,RS11919795,RS10448137,ENSG00000140836,RS2078450,ENSG00000172572,RS3826293,RS6822671,RS4809960,RS926141,RS8063688,RS10215031,RS17149955,RS7085352,RS1879265,RS136094,RS12450446,RS4…

## Sheet: >0.04_rsIDs
rs6669972
rs4860406
rs2824722
rs1339521
rs10423969
rs16883882
rs12964779
rs17408765
rs17235308
rs10144013
rs2830249
rs2121001
rs3198502
rs4969170
rs2811802
rs2541230
rs713383
rs4598778
rs10020457
rs1627835
rs10768950
rs17641254
rs2661665
rs41420347
rs1542007
rs11247870
rs2836399
rs6510057
rs622219
rs2160643
rs1891673
rs1000040
rs993871
rs2841292
rs7863282
rs1517700
rs7654754
rs16975871
rs322129
rs17456670
rs7832145
rs2777738
rs12799172
rs11716015
rs219180
rs10815183
rs11989824
rs7654896
rs4850358
rs7032451
rs12300073
rs7165303
rs1667550
rs1800764
rs2143734
rs10934215
rs1334392
rs5751416
rs4958645
rs1924208
rs6025642
rs432284
rs2463838
rs2643328
rs4894196
rs234146
rs862334
rs7779296
rs17552089
rs11635194
rs12439952
rs932443
rs4931635
rs3097563
rs7296335
rs10863457
rs2174076
rs2349415
rs3913300
rs13113735
rs3133732
rs3093170
rs7024043
rs11032968
rs6585256
rs1005696
rs749613
rs2215849
rs10766639
rs182784
rs220278
rs2059271
rs170961
rs4772641
rs10763963
rs2160091
rs4861498
rs2171209
rs1220315
rs3814892
rs4757597
rs2704917
rs3112112
rs7080305
rs7721839
rs7804817
rs10036065
rs347987
rs12462724
rs1729062
rs829997
rs4809960
rs12155595
rs12508654
rs518075
rs9595960
rs984773
rs7824718
rs1376842
rs11162634
rs12658529
rs1002316
rs10963675
rs16951597
rs11722498
rs7311627
rs12533473
rs605008
rs4820478
rs4770433
rs6559629
rs11762253
rs4894724
rs2709591
rs150366
rs10073312
rs3808357
rs11150909
rs12638646
rs4953616
rs602117
rs16934661
rs11226679
rs4750058
rs7431217
rs1003710
rs10448137
rs7675387
rs4979467
rs685163
rs2961851
rs7949874
rs469280
rs11871217
rs17558560
rs16940062
rs2307019
rs6047163
rs17803986
rs10786828
rs10865864
rs12516704
rs4555392
rs3801839
rs2431124
rs708271
rs6447976
rs6785310
rs7786437
rs7592100
rs1873250
rs529386
rs84191
rs12987292
rs745321
rs4309706
rs13150331
rs10002760
rs1465677
rs13176940
rs5916050
rs1590359
rs404619
rs2817431
rs10004243
rs6006611
rs912438
rs919178
rs10062069
rs753017
rs12959006
rs967582
rs4601989
rs11125039
rs6569099
rs567578
rs1544846
rs7084875
rs12450446
rs17756404
rs7097552
rs32494
rs7014579
rs4736796
rs10924730
rs12752888
rs4129294
rs3807848
rs11781147
rs10836964
rs10875652
rs13201016
rs1750961
rs7365286
rs2047087
rs6915319
rs10214212
rs2134477
rs1348029
rs1078739
rs17011024
rs17538843
rs11033160
rs7332030
rs576598
rs10489636
rs6609094
rs761167
rs7118075
rs7145143
rs12315573
rs7147607
rs7538619
rs7141420
rs1116986
rs1806722
rs7629818
rs11934369
rs17355157
rs2898691
rs6545750
rs10503098
rs3092043
rs10093390
rs7172127
rs1167432
rs1550720
rs1517150
rs12622722
rs1033411
rs1152399
rs1231056
rs2675181
rs7938684
rs328794
rs7085352
rs2554682
rs8106664
rs3807852
rs5906992
rs11092578
rs4329483
rs869894
rs796140
rs6913163
rs7876414
rs17052811
rs7315885
rs12522315
rs1064103
rs1539438
rs16852535
rs6822207
rs38247
rs4067228
rs4782872
rs1546746
rs6865709
rs12146686
rs17739271

## Sheet: >0.04_Terms
source	term_name	term_id	adjusted_p_value	negative_log10_of_adjusted_p_value	term_size	query_size	intersection_size	effective_domain_size	intersections
GO:CC	cell periphery	GO:0071944	7.76759e-07	6.10971	6270	135	72	21690	RS4860406,RS2811802,RS2541230,ENSG00000167355,RS41420347,RS11247870,RS1891673,RS7654754,RS7832145,RS219180,RS10815183,RS12300073,RS7165303,RS2143734,RS1334392,RS862334,RS17552089,RS7296335,ENSG00000170820,RS3913300,RS3093170,RS11032968,RS749613,RS182784,RS220278,ENSG00000218336,RS2171209,RS12462724,ENSG00000103274,ENSG00000152932,RS12155595,RS12508654,RS9595960,RS984773,RS11162634,RS1002316,RS270…
GO:CC	plasma membrane	GO:0005886	3.68133e-06	5.434	5788	135	67	21690	RS4860406,RS2811802,ENSG00000167355,RS41420347,RS11247870,RS1891673,RS7654754,RS7832145,RS10815183,RS12300073,RS7165303,RS2143734,RS1334392,RS862334,RS17552089,ENSG00000170820,RS3913300,RS3093170,RS11032968,RS749613,RS220278,ENSG00000218336,RS2171209,RS12462724,ENSG00000103274,ENSG00000152932,RS12155595,RS12508654,RS9595960,RS984773,RS11162634,RS1002316,RS2709591,RS12638646,ENSG00000138039,RS6021…
GO:BP	cell adhesion	GO:0007155	1.71327e-05	4.76617	1521	130	30	21092	RS4860406,RS2811802,RS10815183,RS1334392,RS862334,RS17552089,RS3913300,RS749613,RS182784,ENSG00000218336,RS1002316,RS12638646,RS16934661,RS2307019,RS12987292,ENSG00000140945,ENSG00000188677,RS10062069,RS753017,RS12959006,RS4601989,RS11125039,RS1544846,RS1750961,ENSG00000145934,RS3092043,RS1550720,RS12622722,ENSG00000149256,RS1064103
GO:BP	cellular response to stimulus	GO:0051716	5.416e-05	4.26632	7494	130	77	21092	RS4860406,RS3198502,RS713383,ENSG00000167355,ENSG00000196565,ENSG00000213931,ENSG00000239920,RS2661665,RS41420347,RS2836399,RS2160643,RS1891673,RS7654754,RS11716015,RS219180,RS10815183,RS12300073,RS7165303,RS2143734,RS862334,RS17552089,RS4931635,ENSG00000170820,RS3913300,RS3093170,RS11032968,ENSG00000159228,RS182784,RS220278,ENSG00000218336,RS12462724,RS4809960,RS12508654,RS9595960,RS984773,RS111…
GO:BP	signaling	GO:0023052	6.74121e-05	4.17126	6492	130	70	21092	RS4860406,RS3198502,RS713383,ENSG00000167355,ENSG00000239920,RS2661665,RS41420347,RS2836399,RS2160643,RS1891673,RS11716015,RS219180,RS10815183,RS12300073,RS2143734,RS2643328,RS862334,RS17552089,RS4931635,ENSG00000170820,RS3913300,RS11032968,RS749613,RS182784,ENSG00000218336,RS12462724,RS4809960,RS12508654,RS9595960,RS984773,RS11162634,RS6559629,RS150366,RS12638646,ENSG00000138039,ENSG00000279956,…
GO:CC	plasma membrane bounded cell projection	GO:0120025	7.89669e-05	4.10255	2245	135	35	21690	RS4860406,RS2661665,RS41420347,RS11247870,RS1891673,RS10815183,RS12300073,RS1334392,RS4931635,RS3913300,RS749613,ENSG00000218336,ENSG00000103274,RS12508654,RS1002316,RS4770433,RS3808357,RS12638646,RS602117,ENSG00000185774,ENSG00000140945,ENSG00000230989,RS10004243,ENSG00000188677,RS10062069,RS753017,RS12959006,RS967582,RS12450446,RS1750961,ENSG00000145934,RS7629818,ENSG00000149256,RS4329483,RS106…
GO:CC	cell projection	GO:0042995	8.23835e-05	4.08416	2356	135	36	21690	RS4860406,RS2661665,RS41420347,RS11247870,RS1891673,RS10815183,RS12300073,RS1334392,RS4931635,RS3913300,RS749613,ENSG00000218336,ENSG00000103274,RS12508654,RS1002316,RS4770433,RS3808357,RS12638646,RS602117,ENSG00000185774,ENSG00000140945,ENSG00000230989,RS10004243,ENSG00000188677,RS10062069,RS753017,RS12959006,RS967582,RS12450446,RS1750961,ENSG00000145934,RS17011024,RS7629818,ENSG00000149256,RS43…
GO:BP	cell communication	GO:0007154	0.000100643	3.99722	6551	130	70	21092	RS4860406,RS3198502,RS713383,ENSG00000167355,ENSG00000239920,RS2661665,RS41420347,RS2836399,RS2160643,RS1891673,RS11716015,RS219180,RS10815183,RS12300073,RS2143734,RS2643328,RS862334,RS17552089,RS4931635,ENSG00000170820,RS3913300,RS11032968,RS749613,RS182784,ENSG00000218336,RS12462724,RS4809960,RS12508654,RS9595960,RS984773,RS11162634,RS6559629,RS150366,RS12638646,ENSG00000138039,ENSG00000279956,…
GO:CC	intrinsic component of membrane	GO:0031224	0.000147075	3.83246	5902	135	64	21690	RS4860406,RS2824722,ENSG00000166265,ENSG00000167355,RS41420347,RS11247870,RS1891673,RS7832145,RS7032451,RS7165303,RS2143734,RS1334392,RS2643328,RS862334,RS7296335,ENSG00000170820,RS3913300,RS3093170,RS11032968,RS749613,RS220278,ENSG00000218336,ENSG00000166676,ENSG00000152932,RS12155595,RS12508654,RS518075,RS9595960,RS984773,RS11162634,RS4894724,RS12638646,ENSG00000138039,ENSG00000279956,RS602117,…
GO:BP	response to stimulus	GO:0050896	0.000257213	3.58971	9000	130	85	21092	RS4860406,RS3198502,RS2811802,RS713383,ENSG00000167355,ENSG00000196565,ENSG00000213931,ENSG00000239920,RS2661665,RS41420347,RS2836399,RS2160643,RS1891673,RS7654754,RS11716015,RS219180,RS10815183,RS12300073,RS7165303,RS2143734,RS862334,RS17552089,RS4931635,RS7296335,ENSG00000170820,RS3913300,RS3093170,RS11032968,ENSG00000159228,ENSG00000185917,RS749613,RS182784,RS220278,ENSG00000218336,RS12462724,…
GO:CC	intrinsic component of plasma membrane	GO:0031226	0.000263937	3.5785	1731	135	29	21690	RS4860406,RS41420347,RS1891673,RS2143734,RS1334392,RS862334,ENSG00000170820,RS3913300,ENSG00000218336,RS12508654,RS9595960,RS984773,RS11162634,RS12638646,ENSG00000138039,RS602117,RS16934661,RS7675387,RS10786828,ENSG00000185774,RS1873250,RS12450446,RS1750961,ENSG00000145934,ENSG00000117091,RS3092043,ENSG00000149256,RS1064103,RS1546746
GO:BP	signal transduction	GO:0007165	0.000287887	3.54078	5993	130	65	21092	RS4860406,RS3198502,RS713383,ENSG00000167355,ENSG00000239920,RS2661665,RS41420347,RS2836399,RS2160643,RS1891673,RS11716015,RS219180,RS10815183,RS12300073,RS2143734,RS862334,RS17552089,RS4931635,ENSG00000170820,RS3913300,RS11032968,RS182784,ENSG00000218336,RS12462724,RS4809960,RS12508654,RS9595960,RS984773,RS11162634,RS6559629,RS150366,RS12638646,ENSG00000138039,ENSG00000279956,RS602117,RS7675387,…
GO:BP	cell-cell adhesion via plasma-membrane adhesion molecules	GO:0098742	0.000352683	3.45262	283	130	12	21092	RS4860406,RS1334392,RS3913300,RS749613,ENSG00000218336,RS12638646,RS16934661,ENSG00000140945,RS12959006,ENSG00000145934,RS3092043,ENSG00000149256
GO:CC	membrane	GO:0016020	0.000434986	3.36152	9856	135	89	21690	RS4860406,RS2824722,ENSG00000166265,RS2811802,ENSG00000167355,RS2661665,RS41420347,RS11247870,RS1891673,RS7654754,RS7832145,RS10815183,RS7032451,RS12300073,RS7165303,RS2143734,RS1334392,RS2643328,RS862334,RS17552089,RS7296335,ENSG00000170820,RS3913300,RS3093170,RS11032968,RS749613,RS220278,ENSG00000218336,RS2171209,RS12462724,ENSG00000103274,ENSG00000166676,ENSG00000152932,RS4809960,RS12155595,RS…
GO:CC	integral component of membrane	GO:0016021	0.00177529	2.75073	5746	135	60	21690	RS4860406,RS2824722,ENSG00000166265,ENSG00000167355,RS41420347,RS11247870,RS1891673,RS7832145,RS7032451,RS7165303,RS2143734,RS1334392,RS2643328,RS862334,RS7296335,ENSG00000170820,RS3913300,RS3093170,RS11032968,RS220278,ENSG00000218336,ENSG00000166676,RS12155595,RS12508654,RS518075,RS9595960,RS984773,RS11162634,RS4894724,RS12638646,ENSG00000138039,ENSG00000279956,RS602117,RS16934661,RS7675387,RS68…
GO:CC	cell junction	GO:0030054	0.0018087	2.74263	2121	135	31	21690	RS4860406,RS2661665,RS41420347,RS1891673,RS7654754,RS12300073,RS1334392,RS862334,RS3913300,ENSG00000152932,RS12508654,RS984773,RS1002316,RS12638646,RS602117,RS16934661,RS10786828,RS1873250,RS12987292,ENSG00000140945,ENSG00000188677,RS10062069,RS753017,RS12959006,RS967582,RS12450446,RS3807848,ENSG00000145934,RS17011024,RS7629818,RS4329483
WP	GPCRs, class B secretin-like	WP:WP334	0.00198542	2.70215	22	55	4	7827	RS4860406,RS2143734,RS11162634,RS1064103
GO:BP	cell-cell adhesion	GO:0098609	0.00256057	2.59166	946	130	20	21092	RS4860406,RS1334392,RS862334,RS3913300,RS749613,RS182784,ENSG00000218336,RS1002316,RS12638646,RS16934661,RS2307019,ENSG00000140945,RS10062069,RS753017,RS12959006,RS1750961,ENSG00000145934,RS3092043,RS1550720,ENSG00000149256
GO:CC	integral component of plasma membrane	GO:0005887	0.00330375	2.48099	1649	135	26	21690	RS4860406,RS41420347,RS1891673,RS2143734,RS1334392,RS862334,ENSG00000170820,ENSG00000218336,RS12508654,RS9595960,RS984773,RS11162634,RS12638646,ENSG00000138039,RS602117,RS16934661,RS7675387,RS10786828,ENSG00000185774,RS1873250,RS12450446,ENSG00000145934,RS3092043,ENSG00000149256,RS1064103,RS1546746
GO:BP	cell morphogenesis involved in differentiation	GO:0000904	0.00504861	2.29683	733	130	17	21092	RS2811802,RS1891673,RS10815183,RS862334,RS17552089,RS7296335,RS3913300,RS749613,RS182784,RS1002316,RS12638646,RS16934661,ENSG00000188677,RS10062069,RS12959006,RS967582,RS1750961
GO:BP	adenylate cyclase-modulating G protein-coupled receptor signaling pathway	GO:0007188	0.00542543	2.26557	245	130	10	21092	RS4860406,RS2143734,ENSG00000170820,RS11162634,ENSG00000138039,RS602117,RS1873250,RS13176940,RS4329483,RS1064103
GO:BP	cell development	GO:0048468	0.00878558	2.05623	2142	130	31	21092	RS2811802,RS11247870,RS1891673,RS7654754,RS10815183,RS862334,RS17552089,RS7296335,ENSG00000170820,RS3913300,RS749613,RS182784,ENSG00000218336,RS12155595,RS984773,RS1002316,RS12638646,RS16934661,RS13176940,ENSG00000188677,RS10062069,RS753017,RS12959006,RS967582,RS4601989,RS10924730,RS1750961,ENSG00000145934,ENSG00000109832,RS1550720,ENSG00000149256
GO:BP	cell morphogenesis	GO:0000902	0.00927142	2.03285	1030	130	20	21092	RS2811802,RS1891673,RS7654754,RS10815183,RS862334,RS17552089,RS4931635,RS7296335,RS3913300,RS749613,RS182784,RS1002316,RS12638646,RS16934661,ENSG00000188677,RS10062069,RS753017,RS12959006,RS967582,RS1750961
GO:BP	secretion	GO:0046903	0.00970671	2.01293	943	130	19	21092	RS3198502,RS2143734,RS2643328,RS862334,RS3093170,RS2171209,ENSG00000166676,ENSG00000152932,RS984773,ENSG00000138039,RS602117,RS1873250,RS10062069,RS753017,RS11125039,RS7084875,RS3807848,RS7172127,RS1064103
GO:BP	adenylate cyclase-activating G protein-coupled receptor signaling pathway	GO:0007189	0.010004	1.99983	155	130	8	21092	RS4860406,RS2143734,ENSG00000170820,RS11162634,ENSG00000138039,RS13176940,RS4329483,RS1064103
GO:BP	regulation of cell communication	GO:0010646	0.0130415	1.88467	3363	130	41	21092	ENSG00000239920,RS41420347,RS2160643,RS11716015,RS219180,RS10815183,RS862334,RS4931635,ENSG00000170820,RS3913300,RS749613,RS182784,RS12462724,RS984773,RS6559629,RS150366,ENSG00000138039,RS16934661,RS7675387,ENSG00000136448,RS10786828,RS1873250,RS13176940,ENSG00000140945,RS10062069,RS753017,RS967582,RS4601989,RS11125039,RS1544846,RS7084875,RS3807848,RS1750961,RS17011024,RS3092043,RS7172127,ENSG000…
GO:BP	regulation of signaling	GO:0023051	0.0141526	1.84917	3374	130	41	21092	ENSG00000239920,RS41420347,RS2160643,RS11716015,RS219180,RS10815183,RS862334,RS4931635,ENSG00000170820,RS3913300,RS749613,RS182784,RS12462724,RS984773,RS6559629,RS150366,ENSG00000138039,RS16934661,RS7675387,ENSG00000136448,RS10786828,RS1873250,RS13176940,ENSG00000140945,RS10062069,RS753017,RS967582,RS4601989,RS11125039,RS1544846,RS7084875,RS3807848,RS1750961,RS17011024,RS3092043,RS7172127,ENSG000…
GO:BP	cellular response to endogenous stimulus	GO:0071495	0.0142581	1.84594	1348	130	23	21092	RS3198502,RS713383,RS2160643,RS219180,RS10815183,RS7165303,RS2143734,ENSG00000170820,RS182784,RS220278,RS9595960,RS984773,ENSG00000138039,RS602117,RS13176940,RS10062069,RS753017,RS967582,RS4601989,RS11125039,RS10924730,RS7172127,RS4329483
GO:BP	cell projection organization	GO:0030030	0.0143487	1.84319	1550	130	25	21092	RS2811802,RS1891673,RS10815183,RS862334,RS4931635,ENSG00000170820,RS3913300,RS749613,RS182784,ENSG00000218336,ENSG00000103274,RS1002316,RS12638646,RS16934661,ENSG00000140945,RS10004243,ENSG00000188677,RS10062069,RS753017,RS12959006,RS967582,RS1750961,ENSG00000145934,RS17011024,RS1550720
GO:CC	neuron projection	GO:0043005	0.0148833	1.8273	1378	135	22	21690	RS4860406,RS2661665,RS41420347,RS1891673,RS12300073,RS1334392,RS3913300,RS749613,ENSG00000218336,RS12508654,RS4770433,RS12638646,RS602117,ENSG00000185774,ENSG00000140945,ENSG00000230989,RS12959006,RS967582,RS12450446,ENSG00000145934,ENSG00000149256,RS4329483
GO:MF	cell adhesion molecule binding	GO:0050839	0.0183409	1.73658	561	138	14	20166	RS862334,RS17552089,RS3913300,RS749613,ENSG00000218336,RS1002316,RS16934661,RS2307019,ENSG00000140945,RS10062069,RS753017,ENSG00000145934,RS3092043,ENSG00000149256
GO:BP	developmental process	GO:0032502	0.0225709	1.64645	6424	130	63	21092	RS4860406,RS10144013,RS3198502,RS2811802,RS1542007,RS11247870,RS2836399,RS2160643,RS1891673,RS7654754,RS7832145,RS11716015,RS10815183,RS2643328,RS862334,RS17552089,RS4931635,RS7296335,ENSG00000170820,RS3913300,ENSG00000159228,RS749613,RS182784,RS220278,RS2059271,ENSG00000218336,RS4809960,RS12155595,RS984773,RS1002316,RS6559629,RS3808357,RS12638646,ENSG00000138039,RS602117,RS16934661,ENSG000001364…
GO:BP	response to endogenous stimulus	GO:0009719	0.0227332	1.64334	1592	130	25	21092	RS3198502,RS713383,RS2160643,RS219180,RS10815183,RS7165303,RS2143734,ENSG00000170820,RS182784,RS220278,RS9595960,RS984773,ENSG00000138039,RS602117,RS13176940,ENSG00000140945,RS10062069,RS753017,RS12959006,RS967582,RS4601989,RS11125039,RS10924730,RS7172127,RS4329483
GO:MF	luteinizing hormone receptor activity	GO:0004964	0.0270304	1.56815	2	138	2	20166	ENSG00000138039,ENSG00000279956
GO:BP	plasma membrane bounded cell projection organization	GO:0120036	0.0284108	1.54652	1509	130	24	21092	RS2811802,RS1891673,RS10815183,RS862334,RS4931635,ENSG00000170820,RS3913300,RS749613,RS182784,ENSG00000218336,RS1002316,RS12638646,RS16934661,ENSG00000140945,RS10004243,ENSG00000188677,RS10062069,RS753017,RS12959006,RS967582,RS1750961,ENSG00000145934,RS17011024,RS1550720
GO:MF	G protein-coupled peptide receptor activity	GO:0008528	0.0420276	1.37647	148	138	7	20166	RS41420347,RS2143734,ENSG00000170820,RS9595960,ENSG00000138039,RS7675387,RS10786828
GO:BP	regulation of blood pressure	GO:0008217	0.0457894	1.33924	191	130	8	21092	RS2143734,RS2643328,ENSG00000170820,RS3093170,RS13176940,RS4601989,RS12450446,RS1546746
GO:BP	anatomical structure development	GO:0048856	0.0463674	1.33379	5836	130	58	21092	RS4860406,RS10144013,RS3198502,RS2811802,RS1542007,RS11247870,RS2160643,RS1891673,RS7654754,RS7832145,RS11716015,RS10815183,RS2643328,RS862334,RS17552089,RS4931635,RS7296335,ENSG00000170820,RS3913300,ENSG00000159228,RS749613,RS182784,RS220278,RS2059271,ENSG00000218336,RS12155595,RS984773,RS1002316,RS6559629,RS12638646,ENSG00000138039,RS602117,RS16934661,ENSG00000136448,RS17558560,RS13176940,ENSG0…
GO:BP	establishment of centrosome localization	GO:0051660	0.0492593	1.30751	10	130	3	21092	RS12987292,RS753017,RS1750961

## Sheet: LC0_rsIDs
rs6567313
rs10839658
rs4953616
rs12919297
rs10503098
rs11716015
rs12928583
rs17566445
rs6431233
rs11769915
rs11082726
rs2375957
rs17558560
rs2855142
rs7118075
rs919178
rs1423363
rs5751950
rs10143148
rs9897212
rs3758126
rs2047087
rs7235205
rs4903249
rs6777142
rs7197319
rs713383
rs16843438
rs17004824
rs16177
rs829997
rs10152049
rs6993971
rs761167
rs12717576
rs38247
rs10836309
rs7863282
rs2817431
rs7127594
rs17355157
rs6447976
rs10265823
rs2777738
rs7364201
rs13157385
rs13201016
rs12975551
rs11126163
rs34692025
rs9309089
rs9109
rs2018771
rs1077084
rs1539438
rs6822207
rs6510057
rs869894
rs2506034
rs12146686
rs713061
rs11771563
rs13260745
rs11929934
rs11727464
rs1590359
rs381451
rs10520276
rs12658529
rs1231056
rs6785310
rs987534
rs12207056
rs7080305
rs11919795
rs4736796
rs3891910
rs2090394
rs11032968
rs10994470
rs10448137
rs11940750
rs1009478
rs825839
rs2121001
rs12758963
rs2078450
rs11937236
rs3198502
rs862334
rs6729809
rs10841496
rs1131445

## Sheet: LC0_Terms
source	term_name	term_id	adjusted_p_value	negative_log10_of_adjusted_p_value	term_size	query_size	intersection_size	effective_domain_size	intersections
GO:MF	luteinizing hormone receptor activity	GO:0004964	0.00237869	2.62366	2	46	2	20166	ENSG00000138039,ENSG00000279956
GO:BP	luteinizing hormone signaling pathway	GO:0042700	0.0246937	1.60741	3	45	2	21092	ENSG00000138039,ENSG00000279956
GO:CC	transcription factor TFIIA complex	GO:0005672	0.0167466	1.77607	6	46	2	21690	ENSG00000068781,ENSG00000242441
REAC	Nef and signal transduction	REAC:R-HSA-164944	0.0375137	1.42581	7	26	2	10461	RS10265823,RS9109
CORUM	STAT5A homodimer complex	CORUM:2023	0.0497901	1.30286	1	6	1	3385	RS3198502

## Sheet: LC1_rsIDs
rs10979372
rs35869320
rs2974039
rs7333705
rs3826293
rs7886010
rs404619
rs17739271
rs7289071
rs3007733
rs2992757
rs6822671
rs9505014
rs2992736
rs10860299
rs995805
rs912438
rs149969
rs6555860
rs13190616
rs200968
rs7675387
rs1034020
rs3008204
rs11787759
rs573179
rs9366702
rs4809960
rs11143040
rs926141
rs8063688
rs12155595
rs10215031
rs17149955
rs3783295
rs17506627
rs4979467
rs7085352
rs4968558
rs4884317
rs11605105
rs170961
rs11226679
rs10093390
rs12890229
rs7804817
rs2992753
rs1879265
rs993871
rs136094
rs12450446
rs2561078
rs415229
rs12716868
rs4736695
rs7522460
rs2172915
rs7222667
rs10946724
rs12675721
rs10977362
rs3013462
rs10150274
rs6619657
rs1003710
rs12203454
rs979607
rs9891768
rs2179095
rs200994
rs10899256
rs11874505
rs2841292
rs156744
rs10514261
rs1256719
rs4532119
rs9492432

## Sheet: LC2_rsIDs
rs753017
rs1702468
rs196604
rs11247870
rs16868536
rs6913163
rs2368045
rs11989824
rs4894724
rs2811802
rs10877902
rs7431217
rs4931635
rs10497454
rs2171209
rs12264785
rs1861870
rs1220315
rs1324758
rs1862856
rs10987613
rs378609
rs1954338
rs2064937
rs8891
rs17361055
rs4329483
rs84191
rs150366
rs11581894
rs9352063
rs1627835
rs10489636
rs7165303
rs11709691
rs10768950
rs4742449
rs7646077
rs1791523
rs7506177
rs3846075
rs4770433
rs17187772
rs1524100
rs4936742
rs2824722
rs35806
rs135392
rs951747
rs10836964
rs10919851
rs13138544
rs10502900
rs7084875
rs2691809
rs12463667
rs9668333
rs912594
rs2160643
rs4854526
rs13255611
rs872113
rs3775775
rs7281317
rs12162233
rs293875
rs2311074
rs747580
rs10063281
rs2631746
rs12638646

## Sheet: LC2_Terms
source	term_name	term_id	adjusted_p_value	negative_log10_of_adjusted_p_value	term_size	query_size	intersection_size	effective_domain_size	intersections
GO:MF	hemoglobin alpha binding	GO:0031721	0.0138591	1.85827	5	39	2	20166	ENSG00000196565,ENSG00000213931
GO:MF	hemoglobin binding	GO:0030492	0.0496491	1.30409	9	39	2	20166	ENSG00000196565,ENSG00000213931
GO:CC	haptoglobin-hemoglobin complex	GO:0031838	0.0416264	1.38063	11	39	2	21690	ENSG00000196565,ENSG00000213931
TF	Factor: C/EBP; motif: NNNTKNNGNAAN	TF:M00770	0.000443072	3.35353	5549	40	27	19943	RS11247870,RS4894724,RS2811802,RS10877902,RS4931635,RS2171209,ENSG00000149600,ENSG00000285382,RS4329483,RS11581894,ENSG00000117091,RS7165303,RS11709691,ENSG00000167355,ENSG00000196565,ENSG00000213931,ENSG00000239920,RS2824722,RS135392,RS13138544,RS7084875,RS2691809,RS2160643,RS12162233,RS293875,RS747580,ENSG00000155275
HP	Abnormal retinal nerve fiber layer morphology	HP:0020119	0.0198594	1.70203	4	9	2	4756	RS8891,RS4770433

[truncated: 24 more sheets: LC3_rsIDs, LC3_Terms, LC4_rsIDs, LC4_Terms, LC5_rsIDs, LC5_Terms, LC6_rsIDs, LC6_Terms, LC7_rsIDs, LC7_Terms, LC8_rsIDs, LC8_Terms, LC9_rsIDs, LC9_Terms, LC10_rsIDs, LC10_Terms, LC11_rsIDs, LC11_Terms, LC12_rsIDs, LC12_Terms …]
